# Supplementary material for: Cell-surface receptors enable perception of extracellular cytokinins
Source: Nat Commun. 2020 Aug 27;11:4284. doi: 10.1038/s41467-020-17700-9 (PMC7453015; doi:10.1038/s41467-020-17700-9)
Supplement: Supplementary file 4 — Source data file [file 41467_2020_17700_MOESM4_ESM.xlsx]

## Sheet: Figure 1
Figure 1b, 1d
Figure 1b
	Replicates	IP	tZ	cZ	IPR	tZR	cZR	IP7G	tZ7G	DHZ7G	IP9G	DHZ9G	tZOG	cZOG	SUM
TCSn:GFP- Negative Cells	1		0.0267725	0.20354	0.253271	0.0313088	3.80372	11.9993	1.37785	0.673177			0.480506	2.01718	20.8666
	2	0.0158171	0.0274255	0.270531	0.309385	0.0284361	4.20882	13.4069	1.30344	0.639741			0.329714	1.71327	22.2535
	3	0.0211419	0.0344972	0.501069	0.478624	0.0295593	7.17924	22.8322	1.9275	0.921955	1.08132	0.00264508	0.588466	2.43821	38.0365
	4	0.0152165	0.0367721	0.486743		1.00455	7.25464	18.6641			0.197525		0.56123	1.29899	29.5198
	5		0.0382006	0.259419	0.413468	0.0363845			2.59803	0.959099	0.153316		0.777657		5.23557
	6	0.00468315	0.013301	0.182507			2.8924	7.23383			0.118261		0.439172	0.432814	11.317
	7	0.00770221	0.0150591	0.150338	0.302283	0.105017	7.30736	12.4861	1.11305	0.706757	0.0391836	0.00628175	0.26262	0.422867	22.9246
	8	0.010606	0.0187733	0.267468	0.47712	0.0424782	9.04035	18.6365	1.51649	0.715407	0.992023		0.247382	0.796126	32.7607
	9	0.0116248	0.0560139	0.280045	0.221351	0.165602	4.77209	19.1688	2.34931	0.948132	0.609063		1.01328	1.88486	31.4802
	1		0.0434047	0.276062	0.226247	0.0514139	3.89004	13.5209	1.44112	0.929785	0.4859		0.628241	2.17863	23.6717
	2	0.0202809	0.0294359	0.397067	0.339777	0.0240401	4.68911	13.9117	1.30245	0.703101	0.436298		0.3691	1.84743	24.0698
	3	0.0280519		0.544179	0.433123	0.0375959	8.17792	23.1556	1.93693	0.975005	0.493109		0.604751	2.1796	38.5659
	4	0.0197924	0.0269371	0.518933	0.246227	0.0577834	4.05244	15.8773	1.47922	0.906995	0.249856	0.00726651	0.592859	1.57359	25.6092
	5		0.036981	0.31993	0.353498	0.0647513	9.33043	24.6014	2.46982	1.05264	1.3086		0.712647		40.2506
	6			0.101091		0.894704			1.17277	0.468221	0.145108		0.232525		3.01442			Average of Sum of Total Cytokinins	S.D	S.E
	7	0.00714022	0.0135764	0.151783	0.239423	0.0586256	5.06453	12.2061	1.03082	0.460411	0.0637726		0.226563	0.385704	19.9084
	8			0.110375	0.221979	0.0671956	9.22396	8.54893		0.425106	0.190255	0.0198878	0.314909	0.719543	19.8421
	9	0.0131307	0.0694803	0.305391	0.307559	0.588017	4.90548	15.4808			0.314805		0.584199	1.34762	23.9164		TCSn:GFP-	24.0691	10.405	2.45247
TCSn:GFP+ Positive Cells	1		0.0687236	0.327337	0.298769	0.0475404	6.16901	36.3317	3.693	1.53458	0.995533		1.60859		51.0748		TCSn:GFP+	64.4493	11.7115	2.76042
	2	0.0169152		0.390518	0.399133	0.0305997	8.98632	57.4802	4.27857	1.77127			2.44442		75.798
	3	0.0172055	0.0433779	0.370151	0.420194	0.0399709	8.88509	57.7959	4.23682	1.52667	1.42314	0.00572041	2.64928	2.47713	79.8906
	4	0.0169746	0.0747917	0.374841	0.279192	0.0399807	6.8925	50.5437	4.34936	1.78621		0.00930559	2.8182	2.85722	70.0422
	5		0.03504		0.245728	0.0310938	6.70927	35.8859	2.98017		0.797987		1.23196	1.44128	49.3585
	6			0.2403	0.182448	0.206621	11.2646	42.9458	3.11694	1.46004	1.13661		2.04279	2.13316	64.7293
	7	0.0138312	0.0628067	0.259753	0.302996	0.10353	10.707	57.1995	4.0278	1.65322		0.0155076	1.52324	1.12378	76.993
	8	0.0125399	0.0429612	0.28643	0.390536	0.0497127	9.09347	52.7833	3.84386	1.6497	3.01425	0.024489	2.17424		73.3655
	9	0.00802907	0.0624562	0.162538	0.23109	0.293107	5.35257	33.2244	2.87618	1.48953	0.866418		1.96878	1.57739	48.1125
	1		0.0431282	0.376194	0.306407	0.0510233	8.36218	39.7705	3.83206	1.66152	0.80856		1.87125	1.71478	58.7976
	2	0.0205376	0.0619169	0.415547	0.416912	0.0454196	9.23237	54.4498	4.32574	1.67088	1.10579		2.36237	2.93706	77.0444
	3	0.0209516	0.0587386	0.406197	0.373746	0.0362163	9.19504	56.7827	4.35488	1.51527	1.29481	0.0113423	2.47854	2.35961	78.888
	4	0.0198145	0.0732425		0.404134	0.247125	9.39577	51.0756	4.91622		1.12261		2.36168	2.39139	72.0076
	5		0.0305149	0.188744	0.208728	0.0420339	6.54794	34.415	2.96828	1.19834			1.2436		46.8432
	6	0.0114912	0.0327784	0.311114				50.8355			2.26001		2.31356	1.31311	57.0775
	7	0.00944837	0.0368985	0.173936	0.239328	0.0533087	10.5467	38.7299	2.84178	1.47002	0.792651	0.0117408	1.74597	1.13377	57.7855
	8	0.0129594	0.0327672	0.183113	0.282255	0.145771		57.8942	3.8428	1.68863	1.32262		2.18805	1.79141	69.3846
	9	0.00552568	0.0634206	0.17498	0.182942	0.167953	7.6374	37.2936	3.08445		0.935366		1.80559	1.54396	52.8951
Figure 1d
		IP	tZ	cZ	IPR	tZR	cZR	IP7G	tZ7G	DHZ7G	IP9G	cZ9G	tZOG	cZOG
TCSn:GFP+ Positive Cells	max 1	0.0310363	0.0655488	0.464648	0.275365	0.0771474	5.32996	47.676	6.94419	0.807311	1.929	0.848027	0.239042	3.52012
	max2	0.0232535	0.0418661	0.759405	0.317874	0.146313	9.15817	13.4652	5.34104	0.973431	0.541124	0.168087	0.0356035	2.80393
	min1	0.020527	0.0302488	0.229902	0.217416	0.0895354	4.52545	38.0003	7.3984	1.07918	1.93392	0.876683	0.447601	3.48823
	min2	0.0207635	0.0314861	0.461616	0.208563	0.096261	5.59374	15.4933	5.89489	0.578538	0.493256	0.163605	0.0327602	1.82695
Ratios
max1/min1		1.51197	2.16699	2.02107	1.26654	0.861641	1.17778	1.25462	0.938607	0.748081	0.99746	0.967313	0.534052	1.00914
max2/min2		1.11992	1.32967	1.6451	1.52412	1.51996	1.63722	0.869094	0.906047	1.68257	1.09705	1.02739	1.08679	1.53476
		IP	tZ	cZ	IPR	tZR	cZR	IP7G	tZ7G	DHZ7G	IP9G	cZ9G	tZOG	cZOG
Average		1.31595	1.74833	1.83309	1.39533	1.1908	1.4075	1.06186	0.922327	1.21533	1.04725	0.997353	0.810422	1.27195
S.D.		0.277224	0.592072	0.265848	0.182135	0.465504	0.324874	0.272609	0.0230236	0.660785	0.0704178	0.0424839	0.390846	0.371668
S.E.		0.196027	0.418658	0.187983	0.128789	0.329161	0.229721	0.192764	0.0162802	0.467246	0.0497929	0.0300407	0.27637	0.262809

## Sheet: Figure 2
Figure 2a, 2c
Figure 2a
INCYDE			IP	tZ	cZ	IPR	tZR	cZR	IP7G	tZ7G	DHZ7G	IP9G	DHZ9G	tZOG	cZOG		Mock			IP	tZ	cZ	IPR	tZR	cZR	IP7G	tZ7G	DHZ7G	IP9G	DHZ9G	tZOG	cZOG
INCYDE TCSn:GFP- Negative Cells	Technical Replicate I	1	0.0354779	0.0202945	0.355188	0.650043	0.0317496	10.4026	37.8266	4.33385	0.0557724	0.884289	0.0229647	3.34022	3.46115		Mock TCSn:GFP- Negative Cells	Technical Replicate I	1		0.0267725	0.20354	0.253271	0.0313088	3.80372	11.9993	1.37785	0.673177			0.480506	2.01718
		2	0.0106286	0.00550514	0.231198	0.532038	0.0446287	8.53135	29.2829	3.57175	0.0161338	0.168949	0.0068685		1.66643				2	0.0158171	0.0274255	0.270531	0.309385	0.0284361	4.20882	13.4069	1.30344	0.639741			0.329714	1.71327
		3	0.00839263		0.177912	0.257103	0.0160117	4.52892	27.6138	2.11177		0.100279	0.00440144	1.15366	1.46427				3	0.0211419	0.0344972	0.501069	0.478624	0.0295593	7.17924	22.8322	1.9275	0.921955	1.08132	0.00264508	0.588466	2.43821
		4	0.0151378	0.0121841	0.18975	0.358386	0.0124632	6.22474	36.7655	3.64667	0.0273219	0.0628148	0.0102243	1.72041	1.38957				4	0.0152165	0.0367721	0.486743		1.00455	7.25464	18.6641			0.197525		0.56123	1.29899
		5	0.0183801	0.025228	0.31939	0.443874	0.0339455	6.59495	38.7247	4.5071	0.0436081			2.28014	1.93857				5		0.0382006	0.259419	0.413468	0.0363845			2.59803	0.959099	0.153316		0.777657
		6	0.0143898	0.0272732	0.219891	0.520358	0.0222915	6.6049	37.4047	4.48672	0.0416629	0.0267753			2.1204				6	0.00468315	0.013301	0.182507			2.8924	7.23383			0.118261		0.439172	0.432814
	Technical Replicate II	1	0.0323113	0.0246225	0.431997	0.652774	0.0500072	6.77454	31.2394	5.30004	0.0569338	1.09749	0.0207311		3.74369				7	0.00770221	0.0150591	0.150338	0.302283	0.105017	7.30736	12.4861	1.11305	0.706757	0.0391836	0.00628175	0.26262	0.422867
		2	0.0080604	0.0193745	0.275272	0.557149	0.0499551	9.85839	45.4783	4.66222	0.0274349	0.186765	0.00954168	1.7379	1.69518				8	0.010606	0.0187733	0.267468	0.47712	0.0424782	9.04035	18.6365	1.51649	0.715407	0.992023		0.247382	0.796126
		3																	9	0.0116248	0.0560139	0.280045	0.221351	0.165602	4.77209	19.1688	2.34931	0.948132	0.609063		1.01328	1.88486
		4	0.0182303	0.0252361	0.244233	0.352575	0.0149041	5.68576	42.3627	4.38328	0.0434664	0.0261249	0.007419	2.21584	1.39586			Technical Replicate II	1		0.0434047	0.276062	0.226247	0.0514139	3.89004	13.5209	1.44112	0.929785	0.4859		0.628241	2.17863
		5																	2	0.0202809	0.0294359	0.397067	0.339777	0.0240401	4.68911	13.9117	1.30245	0.703101	0.436298		0.3691	1.84743
		6	0.0218101	0.0436637	0.314071	0.529159	0.0370012	7.05279	47.1051	6.88071	0.0654738	0.167403		1.69504	2.52501				3	0.0280519		0.544179	0.433123	0.0375959	8.17792	23.1556	1.93693	0.975005	0.493109		0.604751	2.1796
INCYDE TCSn:GFP+ Positive Cells	Technical Replicate I	1	0.0295535	0.0781777	0.885705	0.657692		12.985	124.392				0.138326		6.58593				4	0.0197924	0.0269371	0.518933	0.246227	0.0577834	4.05244	15.8773	1.47922	0.906995	0.249856	0.00726651	0.592859	1.57359
		2	0.0127768	0.0610015	0.367751	0.513423	0.0771638	9.81345	85.4508	8.20511	0.0737783	0.928897	0.0335821	7.87635	3.5307				5		0.036981	0.31993	0.353498	0.0647513	9.33043	24.6014	2.46982	1.05264	1.3086		0.712647
		3	0.019529		0.665392	0.661893	0.00486575	15.2056	87.3791	6.1989	0.019529	0.541031	0.0345648	6.13784	4.92072				6			0.101091		0.894704			1.17277	0.468221	0.145108		0.232525
		4	0.0148945	0.063715	0.223103	0.262104	0.0192169	5.66292	90.1208	8.04888	0.0786095	0.965046	0.0444981	8.37555	3.43947				7	0.00714022	0.0135764	0.151783	0.239423	0.0586256	5.06453	12.2061	1.03082	0.460411	0.0637726		0.226563	0.385704
		5	0.0168081	0.053532	0.286601	0.286952	0.00424328	5.22898	99.6594	8.78169	0.0703401	1.53421		7.41493	3.80637				8			0.110375	0.221979	0.0671956	9.22396	8.54893		0.425106	0.190255	0.0198878	0.314909	0.719543
		6	0.0110268	0.0780185	0.252376	0.354292	0.0248989	7.15123	89.5913	8.47757	0.0890453	0.989479		8.2686	5.00489				9	0.0131307	0.0694803	0.305391	0.307559	0.588017	4.90548	15.4808			0.314805		0.584199	1.34762
	Technical Replicate II	1	0.0318347	0.057908	0.762047	0.892192	0.381831		113.19		0.0897426	3.16815	0.00678951	7.91547	5.04878		Mock TCSn:GFP+ Positive Cells	Technical Replicate I	1		0.0687236	0.327337	0.298769	0.0475404	6.16901	36.3317	3.693	1.53458	0.995533		1.60859
		2	0.0146422	0.0313486	0.378319	0.42399	0.0358927	9.58935	78.2825	7.58662	0.0459908	0.808677	0.0312434	8.89842	3.74938				2	0.0169152		0.390518	0.399133	0.0305997	8.98632	57.4802	4.27857	1.77127			2.44442
		3	0.0173921		0.565279	0.403711	0.0244446	8.61404	61.7963	4.22858	0.0173921	0.454517	0.0185448	4.99265	3.92061				3	0.0172055	0.0433779	0.370151	0.420194	0.0399709	8.88509	57.7959	4.23682	1.52667	1.42314	0.00572041	2.64928	2.47713
		4	0.0158796	0.05606	0.23811	0.239377	0.0169916	4.72024	79.8405	7.61783	0.0719396	0.862357	0.043193	6.29184	3.68826				4	0.0169746	0.0747917	0.374841	0.279192	0.0399807	6.8925	50.5437	4.34936	1.78621		0.00930559	2.8182	2.85722
		5	0.0167087	0.0631569	0.324183	0.266147	0.00404346	5.27	91.5679	8.17854	0.0798656	0.905138		7.77037	3.83003				5		0.03504		0.245728	0.0310938	6.70927	35.8859	2.98017		0.797987		1.23196	1.44128
		6	0.0213892	0.0883386	0.315624	0.453729	0.0098577	8.64471	106.732	10.6103	0.109728	1.31086		9.08309	4.98097				6			0.2403	0.182448	0.206621	11.2646	42.9458	3.11694	1.46004	1.13661		2.04279	2.13316
INCYDE Average TCSn:GFP- Negative Cells		1	0.0338946	0.0224585	0.393592	0.651409	0.0408784	8.58859	34.533	4.81695	0.0563531	0.990891	0.0218479	3.34022	3.60242				7	0.0138312	0.0628067	0.259753	0.302996	0.10353	10.707	57.1995	4.0278	1.65322		0.0155076	1.52324	1.12378
		2	0.00934451	0.0124398	0.253235	0.544594	0.0472919	9.19487	37.3806	4.11698	0.0217843	0.177857	0.00820509	1.7379	1.6808				8	0.0125399	0.0429612	0.28643	0.390536	0.0497127	9.09347	52.7833	3.84386	1.6497	3.01425	0.024489	2.17424
		3	0.00839263		0.177912	0.257103	0.0160117	4.52892	27.6138	2.11177		0.100279	0.00440144	1.15366	1.46427				9	0.00802907	0.0624562	0.162538	0.23109	0.293107	5.35257	33.2244	2.87618	1.48953	0.866418		1.96878	1.57739
		4	0.016684	0.0187101	0.216992	0.35548	0.0136836	5.95525	39.5641	4.01498	0.0353942	0.0444699	0.00882163	1.96812	1.39271			Technical Replicate II	1		0.0431282	0.376194	0.306407	0.0510233	8.36218	39.7705	3.83206	1.66152	0.80856		1.87125	1.71478
		5	0.0183801	0.025228	0.31939	0.443874	0.0339455	6.59495	38.7247	4.5071	0.0436081			2.28014	1.93857				2	0.0205376	0.0619169	0.415547	0.416912	0.0454196	9.23237	54.4498	4.32574	1.67088	1.10579		2.36237	2.93706
		6	0.0180999	0.0354684	0.266981	0.524759	0.0296464	6.82884	42.2549	5.68371	0.0535684	0.097089		1.69504	2.3227				3	0.0209516	0.0587386	0.406197	0.373746	0.0362163	9.19504	56.7827	4.35488	1.51527	1.29481	0.0113423	2.47854	2.35961
INCYDE Average TCSn:GFP+ Positive Cells		1	0.0306941	0.0680428	0.823876	0.774942	0.381831	12.985	118.791		0.0897426	3.16815	0.0725577	7.91547	5.81736				4	0.0198145	0.0732425		0.404134	0.247125	9.39577	51.0756	4.91622		1.12261		2.36168	2.39139
		2	0.0137095	0.046175	0.373035	0.468706	0.0565283	9.7014	81.8667	7.89586	0.0598846	0.868787	0.0324128	8.38739	3.64004				5		0.0305149	0.188744	0.208728	0.0420339	6.54794	34.415	2.96828	1.19834			1.2436
		3	0.0184605		0.615336	0.532802	0.0146552	11.9098	74.5877	5.21374	0.0184605	0.497774	0.0265548	5.56525	4.42067				6	0.0114912	0.0327784	0.311114				50.8355			2.26001		2.31356	1.31311
		4	0.015387	0.0598875	0.230607	0.25074	0.0181043	5.19158	84.9806	7.83335	0.0752746	0.913701	0.0438456	7.3337	3.56386				7	0.00944837	0.0368985	0.173936	0.239328	0.0533087	10.5467	38.7299	2.84178	1.47002	0.792651	0.0117408	1.74597	1.13377
		5	0.0167584	0.0583444	0.305392	0.276549	0.00414337	5.24949	95.6136	8.48011	0.0751028	1.21968		7.59265	3.8182				8	0.0129594	0.0327672	0.183113	0.282255	0.145771		57.8942	3.8428	1.68863	1.32262		2.18805	1.79141
		6	0.016208	0.0831785	0.284	0.404011	0.0173783	7.89797	98.1619	9.54395	0.0993865	1.15017		8.67584	4.99293				9	0.00552568	0.0634206	0.17498	0.182942	0.167953	7.6374	37.2936	3.08445		0.935366		1.80559	1.54396
INCYDE Ratio TCSn:GFP+/TCSn:GFP- Cells		1	0.905575	3.02971	2.09322	1.18964		1.51189	3.43993		1.59251	3.19727	3.32104		1.61485		Mock Average TCSn:GFP- Negative Cells		1		0.0350886	0.239801	0.239759	0.0413613	3.84688	12.7601	1.40948	0.801481	0.4859		0.554374	2.09791
		2	1.46712	3.71187	1.47308	0.860653	1.19531	1.05509	2.19009	1.91788		4.88475	3.95032	4.82615	2.16566				2	0.018049	0.0284307	0.333799	0.324581	0.0262381	4.44896	13.6593	1.30295	0.671421	0.436298		0.349407	1.78035
		3	2.19961		3.45865	2.07233	0.915282	2.62972	2.70111	2.4689		4.96391	6.03321	4.824	3.01903				3	0.0245969	0.0344972	0.522624	0.455874	0.0335776	7.67858	22.9939	1.93221	0.94848	0.787216	0.00264508	0.596609	2.30891
		4	0.922262	3.20081	1.06274	0.705356	1.32306	0.871765	2.14792	1.95103	2.12675		4.97023	3.72624	2.55894				4	0.0175044	0.0318546	0.502838	0.246227	0.531167	5.65354	17.2707	1.47922	0.906995	0.22369	0.00726651	0.577044	1.43629
		5	0.911772	2.31269	0.956173	0.623035	0.12206	0.795986	2.46906	1.8815	1.72222			3.3299	1.9696				5		0.0375908	0.289674	0.383483	0.0505679	9.33043	24.6014	2.53392	1.00587	0.730958		0.745152
		6	0.895472	2.34514	1.06375	0.769898	0.586186	1.15656	2.32309	1.67918	1.85532				2.14962				6	0.00468315	0.013301	0.141799			2.8924	7.23383	1.17277	0.468221	0.131684		0.335849	0.432814
INCYDE Ratio TCSn:GFP+/TCSn:GFP- Cells			IP	tZ	cZ	IPR	tZR	cZR	IP7G	tZ7G	DHZ7G+	IP9G	DHZ9G	tZOG	cZOG				7	0.00742122	0.0143177	0.151061	0.270853	0.0818213	6.18594	12.3461	1.07193	0.583584	0.0514781	0.00628175	0.244592	0.404286
Average Ratio TCSn:GFP+/- cells			1.21697	2.92004	1.6846	1.03682	0.828379	1.33684	2.5452	1.9797	1.8242	4.34864	4.5687	4.17657	2.24628				8	0.010606	0.0187733	0.188921	0.349549	0.0548369	9.13216	13.5927	1.51649	0.570257	0.591139	0.0198878	0.281146	0.757834
S.D.			0.530752	0.59524	0.965583	0.543877	0.485912	0.6816	0.482476	0.293221	0.228464	0.997902	1.18955	0.766108	0.487031				9	0.0123777	0.0627471	0.292718	0.264455	0.376809	4.83878	17.3248	2.34931	0.948132	0.461934		0.798741	1.61624
S.E.			0.216679	0.266199	0.394198	0.222037	0.217306	0.278262	0.19697	0.131133	0.114232	0.576139	0.594773	0.383054	0.19883		Mock Average TCSn:GFP+ Positive Cells		1		0.0559259	0.351766	0.302588	0.0492818	7.2656	38.0511	3.76253	1.59805	0.902047		1.73992	1.71478
																			2	0.0187264	0.0619169	0.403032	0.408023	0.0380097	9.10934	55.965	4.30216	1.72107	1.10579		2.4034	2.93706
																			3	0.0190785	0.0510583	0.388174	0.39697	0.0380936	9.04006	57.2893	4.29585	1.52097	1.35898	0.00853134	2.56391	2.41837
																			4	0.0183946	0.0740171	0.374841	0.341663	0.143553	8.14414	50.8096	4.63279	1.78621	1.12261	0.00930559	2.58994	2.62431
																			5		0.0327774	0.188744	0.227228	0.0365638	6.6286	35.1505	2.97422	1.19834	0.797987		1.23778	1.44128
																			6	0.0114912	0.0327784	0.275707	0.182448		11.2646	46.8906	3.11694	1.46004	1.69831		2.17818	1.72313
																			7	0.0116398	0.0498526	0.216845	0.271162	0.0784192	10.6269	47.9647	3.43479	1.56162	0.792651	0.0136242	1.6346	1.12878
																			8	0.0127496	0.0378642	0.234771	0.336395	0.097742	9.09347	55.3388	3.84333	1.66916	2.16844	0.024489	2.18114	1.79141
																			9	0.00677738	0.0629384	0.168759	0.207016	0.23053	6.49499	35.259	2.98031	1.48953	0.900892		1.88718	1.56068
																	Mock Ratio TCSn:GFP+/TCSn:GFP- Cells		1		1.59385	1.46691	1.26205	1.19149	1.8887	2.98204	2.66944	1.99387	1.85645		3.13853	0.817378
																			2	1.03753	2.17782	1.20741	1.25708	1.44864	2.04752	4.0972	3.30186	2.56333	2.53448		6.8785	1.64971
																			3	0.775647	1.48007	0.742742	0.87079	1.13449	1.17731	2.4915	2.22328	1.60359	1.72631	3.22536	4.29748	1.04741
																			4	1.05085	2.32359	0.74545	1.3876	0.27026	1.44054	2.94196	3.13192	1.96938		1.28061	4.48828	1.82714
																			5		0.871953	0.651572	0.592538	0.723064	0.710429	1.4288	1.17376
																			6	2.45373	2.46436	1.94435			3.89457		2.65776				6.48559	3.98123
																			7	1.56844	3.48188	1.43548	1.00114	0.958421	1.71791	3.88502	3.2043	2.67592		2.16885	6.68299	2.79203
																			8	1.20212	2.01692	1.24269	0.962368	1.78241	0.995764	4.07122	2.53435	2.92704	3.66823	1.23136		2.36386
																			9	0.547545	1.00305	0.576525	0.782804	0.611794	1.34228	2.03517	1.26859	1.57101	1.95026		2.3627	0.965621
																	Mock Ratio TCSn:GFP+/TCSn:GFP- Cells			IP	tZ	cZ	IPR	tZR	cZR	IP7G	tZ7G	DHZ7G	IP9G	DHZ9G	tZOG	cZOG
																	Average Ratio TCSn:GFP+/- cells			1.2337	1.93483	1.11257	1.01455	1.01507	1.69056	2.99161	2.46281	2.1863	2.34714	2.25299	4.90487	1.93055
																	S.D.			0.626374	0.807131	0.46355	0.271137	0.482262	0.929766	0.985311	0.785217	0.537399	0.800642	0.937397	1.81111	1.08067
																	S.E.			0.236747	0.269044	0.154517	0.0958615	0.170505	0.309922	0.34836	0.261739	0.203118	0.358058	0.468699	0.684535	0.408455
Figure 2c
	IP	tZ	cZ	IPR	tZR	cZR	IP7G	tZ7G	DHZ7G+	DHZ7G-	IP9G	cZ9G	DHZ9G	tZOG	cZOG		DHZ7G sum
Apoplastic Fluid 1	0.352662	4.24286	105.123	28.3221	77.9184	509.783	14207.2	3007.2	89.4074	259.277	28.0838	12.2178	14.7386	405.001	554.03		348.685
Apoplastic Fluid 2	0.634502	7.24926	252.628	30.346	70.4481	461.887	18475.1	3422.59	114.565	332.447	24.7163	12.4307	14.4079	473.358	642.904		447.012
Apoplastic Fluid 3	1.27702	5.37729	204.562	16.7656	44.4038	142.05	11435.7	1453.08	38.2554	138.557	18.9165	7.632	2.58954	266.92	316.329		176.813
Symplastic Fluid 1	0.689764	9.68073	102.985	38.0267	40.0231	404.09	50117.9	5009.76	185.072	398.057	37.0504	34.3028	88.3809	2785.1	2080.36		583.129
Symplastic Fluid 2	0.541905	8.32917	71.0664	34.645	29.3533	78.0303	34685.5	4291.25	163.585	362.893	20.8991	24.8369	72.4314	1956.96	1262.32		526.477
Symplastic Fluid 3	0.243559	4.86389	26.7561	7.66127	12.0741	124.596	14660.8	3238.43	70.3825	141.322	30.3424	12.7138	13.7642	911.06	401.739		211.704
Ratio SF/AF
Ratios SF/AF	IP	tZ	cZ	IPR	tZR	cZR	IP7G	tZ7G	DHZ7G+	DHZ7G-	IP9G	cZ9G	DHZ9G	tZOG	cZOG		DHZ7G sum
Symplastic/Apoplastic Fluid 1	1.95588	2.28165	0.97966	1.34265	0.513654	0.79267	3.52764	1.66592	2.06998	1.53526	1.31928	2.80761	5.99655	6.87677	3.75496		1.67237
Symplastic/Apoplastic Fluid 2	0.854064	1.14897	0.281309	1.14166	0.416666	0.168938	1.87742	1.2538	1.42787	1.09158	0.84556	1.99803	5.02721	4.13421	1.96346		1.17777
Symplastic/Apoplastic Fluid 3	0.190725	0.904524	0.130797	0.456965	0.271916	0.877133	1.28202	2.22867	1.8398	1.01995	1.60402	1.66586	5.3153	3.41323	1.27		1.19733
	IP	tZ	cZ	IPR	tZR	cZR	IP7G	tZ7G	DHZ7G+	DHZ7G-	IP9G	cZ9G	DHZ9G	tZOG	cZOG		DHZ7G sum
Average SF/AF	1.00022	1.44505	0.463922	0.980427	0.400745	0.612914	2.22903	1.71613	1.77922	1.2156	1.25629	2.15717	5.44635	4.80807	2.32948		1.34916
S.D.	0.891608	0.734758	0.452938	0.464337	0.121653	0.386807	1.16337	0.489369	0.325315	0.279141	0.383133	0.587277	0.497781	1.82745	1.28228		0.280079
S.E.	0.51477	0.424212	0.261504	0.268085	0.0702363	0.223323	0.671672	0.282537	0.187821	0.161162	0.221202	0.339064	0.287394	1.05508	0.740322		0.161704
	IP	tZ	cZ	IPR	tZR	cZR	IP7G	tZ7G	DHZ7G	IP9G	cZ9G	DHZ9G	tZOG	cZOG
Average SF/AF	1.00022	1.44505	0.463922	0.980427	0.400745	0.612914	2.22903	1.71613	1.34916	1.25629	2.15717	5.44635	4.80807	2.32948
S.D.	0.891608	0.734758	0.452938	0.464337	0.121653	0.386807	1.16337	0.489369	0.280079	0.383133	0.587277	0.497781	1.82745	1.28228
S.E.	0.51477	0.424212	0.261504	0.268085	0.0702363	0.223323	0.671672	0.282537	0.161704	0.221202	0.339064	0.287394	1.05508	0.740322

## Sheet: Figure 3a
Figure 3a
Figure 3a
Pool Data from independent Experiments
Control (free)				free tZ				free IP					Control (bound)				bound tZ				bound IP
	C-C	P-C	GFP-C		C-C	P-C	GFP-C		C-C	P-C	GFP-C			C-C	P-C	GFP-C		C-C	P-C	GFP-C		C-C	P-C	GFP-C		C-C	Colocalization Coefficient
Image5,lsm	0.617	0.963	0.399	Image13,lsm	0.616	0.981	0.392	Image19,lsm	0.489	0.881	0.276		Image14,lsm	0.599	0.9	0.355	Image41.lsm	0.718	0.927	0.587	Image56.lsm	0.672	0.996	0.494		P-C	Protoplasts Coverage of GFP Signal
Image5.lsm	0.474	0.961	0.155	Image33,lsm	0.831	0.946	0.83	Image49,lsm	0.889	0.958	0.861		Image12,lsm	0.416	1	0.06	Image40.lsm	0.877	0.905	0.954	Image55.lsm	0.388	0.906	0.116		GFP-C	GFP coverage of protoplast surface reference
Image2.lsm	0.61	0.999	0.377	Image32,lsm	0.754	0.985	0.645	Image47,lsm	0.667	0.964	0.491		Image11,lsm	0.434	0.975	0.188	Image39.lsm	0.705	0.914	0.588	Image53.lsm	0.413	1	0.104
Image29.lsm	0.807	0.978	0.62	Image31,lsm	0.874	0.95	1	Image46,lsm	0.737	0.981	0.577		Image9,lsm	0.684	0.996	0.338	Image38.lsm	0.763	0.976	0.63	Image58.lsm	0.682	0.983	0.573
Image26.lsm	0.754	1	0.125	Image30,lsm	0.847	0.985	0.812	Image44,lsm	0.714	0.973	0.604		Image8,lsm	0.449	0.939	0.082	Image37.lsm	0.914	0.988	0.978	Image57.lsm	0.597	0.982	0.381
Image24.lsm	0.62	1	0.132	Image34,lsm	0.664	0.996	0.487	Image51,lsm	0.892	0.954	0.966		Image18,lsm	0.731	1	0.354	Image36.lsm	0.727	0.995	0.622	Image55.lsm	0.51	0.978	0.225
Image4.lsm	0.537	1	0.005	Image33,lsm	0.829	0.953	0.794	Image50,lsm	0.745	0.927	0.631		Image12,lsm	0.655	0.926	0.135	Image35.lsm	0.579	0.907	0.346	Image54.lsm	0.654	0.988	0.468
Image3.lsm	0.562	1	0.013	Image32,lsm	0.79	0.963	0.691	Image49,lsm	0.742	0.962	0.654		Image11,lsm	0.52	1	0.163	Image44.lsm	0.713	0.973	0.601	Image53.lsm	0.569	0.989	0.31
Image2.lsm	0.517	1	0.006	Image32,lsm	0.95	0.943	1	Image47,lsm	0.731	0.987	0.556		Image10,lsm	0.309	0.925	0.061	Image43.lsm	0.61	0.916	0.397	Image58.lsm	0.591	0.999	0.405
Image29.lsm	0.76	1	0.063	Image31,lsm	0.925	0.965	0.996	Image45,lsm	0.837	0.972	0.835		Image9,lsm	0.631	0.995	0.399	Image42.lsm	0.474	0.996	0.233	Image57.lsm	0.904	0.982	0.894
Image25.lsm	0.73	1	0.04	Image27.lsm	0.664	0.958	0.497	Image44,lsm	0.768	0.99	0.66		Image8,lsm	0.552	1	0.121	Image41.lsm	0.689	0.955	0.573	Image56.lsm	0.617	0.999	0.415
Image24.lsm	0.612	0.934	0.309	Image26.lsm	0.589	0.911	0.376	Image51,lsm	0.908	0.972	0.914		Image19,lsm	0.879	1	0.12	Image40.lsm	0.816	0.905	0.804	Image55.lsm	0.392	1	0.072
Image2.lsm	0.42	1	0.005	Image25.lsm	0.72	0.96	0.595	Image50,lsm	0.867	0.959	0.919		Image18,lsm	0.652	0.93	0.327	Image39.lsm	0.392	0.935	0.12	Image53.lsm	0.698	0.985	0.602
Image29.lsm	0.671	1	0.001	Image24.lsm	0.68	0.951	0.528	Image47,lsm	0.448	0.965	0.086		Image14,lsm	0.51	1	0.246	Image38.lsm	0.753	0.991	0.729	Image58.lsm	0.589	0.975	0.395
Image25.lsm	0.543	1	0.017	Image23.lsm	0.806	0.912	0.805	Image46,lsm	0.812	0.972	0.707		Image12,lsm	0.486	0.954	0.211	Image37.lsm	0.884	0.955	0.904	Image57.lsm	0.718	0.92	0.605
Image6,lsm	0.67	0.999	0.349	Image22.lsm	0.723	0.948	0.596	Image45,lsm	0.743	0.947	0.649		Image11,lsm	0.43	0.987	0.058	Image36.lsm	0.646	0.926	0.505	Image58.lsm	0.316	0.996	0.093
Image5,lsm	0.567	0.965	0.241	Image21.lsm	0.769	0.956	0.71	Image44,lsm	0.728	0.995	0.692		Image15.lsm	0.612	0.976	0.381	Image35.lsm	0.577	0.929	0.397	Image57.lsm	0.294	1	0.141
Image3,lsm	0.552	0.989	0.249	Image30.lsm	0.684	0.971	0.544	Image51,lsm	0.908	0.965	0.981		Image11.lsm	0.644	0.957	0.361	Image44.lsm	0.727	0.995	0.692	Image56.lsm	0.451	0.986	0.254
Image1,lsm	0.631	0.998	0.322	Image29.lsm	0.766	0.952	0.669	Image50,lsm	0.657	0.912	0.462		Image20.lsm	0.57	0.981	0.261	Image43.lsm	0.633	0.973	0.303	Image55.lsm	0.485	0.988	0.453
Image9,lsm	0.655	0.966	0.349	Image28.lsm	0.709	0.952	0.568	Image46.lsm	0.781	0.932	0.646		Image19.lsm	0.606	1	0.16	Image42.lsm	0.593	0.995	0.324	Image54.lsm	0.467	0.973	0.326
Image8,lsm	0.674	0.984	0.328	Image27.lsm	0.685	0.926	0.545	Image45.lsm	0.665	0.999	0.549		Image18.lsm	0.634	0.989	0.282	Image40.lsm	0.573	0.978	0.351	Image53.lsm	0.577	0.961	0.425
Image7,lsm	0.677	0.999	0.389	Image26.lsm	0.729	0.967	0.619	Image44.lsm	0.878	0.906	0.938		Image17.lsm	0.555	0.992	0.188	Image37.lsm	0.532	0.952	0.283	Image52.lsm	0.439	0.976	0.182
Image6,lsm	0.697	0.997	0.294	Image25.lsm	0.757	0.94	0.662	Image43.lsm	0.653	0.943	0.451		Image16.lsm	0.548	1	0.208	Image36.lsm	0.846	0.981	0.851	Image51.lsm	0.526	0.919	0.379
Image5,lsm	0.596	1	0.241	Image24.lsm	0.668	0.91	0.545	Image42.lsm	0.716	0.963	0.556		Image15.lsm	0.621	0.977	0.386	Image44.lsm	0.748	0.956	0.67	Image60.lsm	0.48	0.971	0.303
Image2,lsm	0.496	1	0.073	Image23.lsm	0.676	0.911	0.513	Image41.lsm	0.787	0.94	0.715		Image14.lsm	0.61	0.903	0.327	Image42.lsm	0.55	0.998	0.266	Image58.lsm	0.397	0.972	0.28
Image1,lsm	0.641	0.998	0.111	Image22.lsm	0.731	0.935	0.618	Image50.lsm	0.683	0.952	0.485		Image11.lsm	0.591	1	0.18	Image37.lsm	0.605	0.951	0.419	Image57.lsm	0.562	0.995	0.463
Image10,lsm	0.719	1	0.177	Image30.lsm	0.676	0.952	0.501	Image46.lsm	0.85	0.9	0.839		Image20.lsm	0.6	0.994	0.371	Image35.lsm	0.73	0.953	0.651	Image56.lsm	0.44	0.954	0.247
Image9,lsm	0.707	0.996	0.468	Image29.lsm	0.671	0.965	0.489	Image45.lsm	0.704	1	0.235		Image18.lsm	0.644	0.998	0.201	Image34.lsm	0.598	0.958	0.411	Image55.lsm	0.534	1	0.447
Image8,lsm	0.66	0.982	0.277	Image28.lsm	0.8	0.944	0.731	Image44.lsm	0.703	0.954	0.529		Image16.lsm	0.591	0.999	0.312	Image33.lsm	0.679	0.964	0.533	Image53.lsm	0.571	0.995	0.394
Image7,lsm	0.645	0.997	0.353	Image27.lsm	0.735	0.961	0.62	Image43.lsm	0.778	0.936	0.661		Image15.lsm	0.594	0.942	0.364	Image32.lsm	0.644	0.916	0.481	Image52.lsm	0.522	0.989	0.304
Image6,lsm	0.62	0.983	0.263	Image26.lsm	0.729	0.956	0.591	Image42.lsm	0.774	0.973	0.656		Image14.lsm	0.635	0.902	0.249	Image31.lsm	0.729	0.958	0.602	Image51.lsm	0.696	0.948	0.525
Image5,lsm	0.688	0.948	0.203	Image25.lsm	0.77	0.971	0.668	Image41.lsm	0.774	0.953	0.679		Image12.lsm	0.524	0.982	0.291	Image40.lsm	0.701	0.952	0.561	Image60.lsm	0.155	1	0.054
Image4,lsm	0.807	1	0.415	Image24.lsm	0.699	0.983	0.569	Image50.lsm	0.804	0.963	0.746		Image20.lsm	0.697	1	0.39	Image39.lsm	0.596	0.931	0.371	Image57.lsm	0.743	0.961	0.668
Image3,lsm	0.404	0.963	0.102	Image23.lsm	0.634	0.95	0.438	Image46.lsm	0.786	1	0.115		Image18.lsm	0.698	1	0.328	Image37.lsm	0.682	0.953	0.524	Image56.lsm	0.517	0.982	0.369
Image2,lsm	0.671	1	0.142	Image22.lsm	0.812	0.931	0.771	Image45.lsm	0.555	1	0.268		Image13.lsm	0.566	0.983	0.259	Image35.lsm	0.673	0.941	0.502	Image55.lsm	0.087	1	0.007
Image9,lsm	0.616	1	0.085	Image21.lsm	0.742	0.934	0.672	Image44.lsm	0.658	0.949	0.437		Image19.lsm	0.608	1	0.167	Image34.lsm	0.575	0.934	0.381	Image54.lsm	0.125	1	0.05
Image7,lsm	0.719	1	0.391	Image30.lsm	0.673	0.902	0.56	Image43.lsm	0.79	0.992	0.745		Image17.lsm	0.528	1	0.14	Image33.lsm	0.672	0.956	0.509	Image53.lsm	0.134	1	0.01
Image31.lsm	0.605	0.972	0.017	Image29.lsm	0.749	0.937	0.652	Image42.lsm	0.662	0.958	0.512		Image12.lsm	0.641	1	0.232	Image32.lsm	0.657	0.907	0.518	Image51.lsm	0.575	0.972	0.444
Image30.lsm	0.577	1	0.034	Image28.lsm	0.624	0.993	0.375	Image41.lsm	0.713	0.993	0.596		Image19.lsm	0.573	0.995	0.307	Image40.lsm	0.639	0.933	0.452	Image60.lsm	0.299	0.999	0.123
Image29.lsm	0.58	0.995	0.077	Image52.lsm	0.611	0.974	0.396	Image50.lsm	0.657	0.995	0.358		Image17.lsm	0.698	1	0.106	Image39.lsm	0.604	0.983	0.384	Image63.lsm	0.458	0.988	0.196
Image28.lsm	0.476	1	0.1	Image51.lsm	0.585	0.965	0.354	Image47.lsm	0.744	0.973	0.573		Image13.lsm	0.689	1	0.21	Image38.lsm	0.734	0.979	0.589	Image62.lsm	0.508	0.98	0.251
Image27.lsm	0.428	1	0.042	Image50.lsm	0.505	0.989	0.222	Image49.lsm	0.762	0.957	0.678		Image14.lsm	0.393	0.995	0.102	Image37.lsm	0.676	0.994	0.456	Image61.lsm	0.421	0.953	0.156
Image26.lsm	0.337	0.997	0.06	Image49.lsm	0.464	0.967	0.168	Image48.lsm	0.704	0.927	0.546		Image13.lsm	0.333	1	0.038	Image36.lsm	0.562	0.967	0.329	Image60.lsm	0.491	0.954	0.184
Image25-new	0.447	0.978	0.151	Image48.lsm	0.547	0.975	0.305	Image49.lsm	0.803	0.966	0.76		Image12.lsm	0.356	1	0.079	Image35.lsm	0.75	0.952	0.628	Image59.lsm	0.401	1	0.072
Image31.lsm	0.534	1	0.11	Image47.lsm	0.541	0.983	0.317	Image48.lsm	0.613	0.952	0.419		Image20.lsm	0.422	0.974	0.167	Image34.lsm	0.528	0.951	0.281	Image58.lsm	0.448	0.978	0.168
Image30.lsm	0.467	1	0.069	Image56.lsm	0.467	0.973	0.203	Image47.lsm	0.807	0.966	0.808		Image18.lsm	0.324	0.996	0.063	Image33.lsm	0.656	0.968	0.517	Image57.lsm	0.436	0.99	0.172
Image29.lsm	0.426	1	0.019	Image55.lsm	0.495	0.978	0.212	Image49.lsm	0.759	0.98	0.627		Image17.lsm	0.363	0.985	0.11	Image32.lsm	0.759	0.974	0.671	Image66.lsm	0.359	0.965	0.126
Image28.lsm	0.466	1	0.068	Image54.lsm	0.457	0.945	0.161	Image48.lsm	0.735	0.936	0.614		Image16.lsm	0.303	1	0.019	Image31.lsm	0.67	0.97	0.492	Image65.lsm	0.451	0.948	0.196
Image27.lsm	0.666	1	0	Image53.lsm	0.582	0.976	0.36	Image71.lsm	0.492	0.99	0.208		Image15.lsm	0.34	0.997	0.087	Image40.lsm	0.644	0.99	0.456	Image64.lsm	0.437	0.984	0.162
Image26.lsm	0.428	0.987	0.092	Image52.lsm	0.622	0.981	0.409	Image76.lsm	0.654	0.992	0.455		Image14.lsm	0.358	1	0.06	Image39.lsm	0.645	0.974	0.453	Image63.lsm	0.441	0.983	0.176
Image25-new	0.528	1	0.089	Image51.lsm	0.637	0.97	0.433	Image75.lsm	0.505	1	0.179		Image13.lsm	0.419	1	0.064	Image43.lsm	0.499	0.99	0.196	Image62.lsm	0.45	0.979	0.182
Image31.lsm	0.439	0.998	0.152	Image50.lsm	0.592	0.999	0.365	Image74.lsm	0.615	0.967	0.422		Image12.lsm	0.328	1	0.025	Image42.lsm	0.47	0.931	0.225	Image60.lsm	0.433	0.973	0.173
Image30.lsm	0.579	0	0	Image49.lsm	0.627	0.973	0.42	Image71.lsm	0.529	0.989	0.279		Image18.lsm	0.329	0.993	0.082	Image40.lsm	0.451	0.995	0.194	Image59.lsm	0.401	1	0.072
Image29.lsm	0.586	1	0.066	Image48.lsm	0.538	0.982	0.283	Image76.lsm	0.561	0.949	0.294		Image17.lsm	0.378	0.967	0.132	Image39.lsm	0.541	0.981	0.316	Image58.lsm	0.416	0.999	0.151
Image28.lsm	0.322	0.987	0.073	Image47.lsm	0.529	0.989	0.283	Image75.lsm	0.591	0.985	0.34		Image16.lsm	0.322	1	0.021	Image38.lsm	0.407	0.955	0.101	Image57.lsm	0.412	0.998	0.056
Image25-new	0.407	0.956	0.131	Image56.lsm	0.547	0.987	0.259	Image74.lsm	0.468	1	0.114		Image15.lsm	0.421	1	0.027	Image37.lsm	0.479	0.97	0.205	Image66.lsm	0.425	0.978	0.176
Image33.lsm	0.495	1	0.016	Image55.lsm	0.525	0.969	0.262	Image76.lsm	0.799	0.981	0.791		Image14.lsm	0.346	0.999	0.063	Image36.lsm	0.561	0.992	0.321	Image65.lsm	0.42	0.911	0.176
Image32.lsm	0.401	0.951	0.068	Image54.lsm	0.63	0.929	0.409	Image75.lsm	0.553	0.981	0.335		Image13.lsm	0.348	1	0.044	Image45.lsm	0.491	0.992	0.207	Image64.lsm	0.384	0.986	0.112
Image35.lsm	0.475	0.975	0.074	Image53.lsm	0.565	1	0.033	Image74.lsm	0.427	0.932	0.152		Image12.lsm	0.285	1	0.048	Image44.lsm	0.555	0.984	0.316	Image63.lsm	0.48	0.995	0.227
Image34.lsm	0.463	0.963	0.178	Image52.lsm	0.488	0.954	0.236	Image73.lsm	0.346	0.999	0.105		Image11.lsm	0.389	0.929	0.155	Image43.lsm	0.509	0.986	0.216	Image62.lsm	0.454	0.991	0.194
Image33.lsm	0.552	0.903	0.007	Image51.lsm	0.681	0.968	0.521	Image72.lsm	0.526	0.995	0.266		Image20.lsm	0.344	0.947	0.076	Image41.lsm	0.504	0.981	0.136	Image61.lsm	0.445	0.958	0.165
Image32.lsm	0.464	0.961	0.161	Image50.lsm	0.581	1	0.169	Image70.lsm	0.465	0.999	0.207		Image18.lsm	0.34	0.983	0.043	Image40.lsm	0.458	0.999	0.179	Image60.lsm	0.477	0.972	0.202
Image34.lsm	0.503	1	0.043	Image49.lsm	0.485	0.993	0.216	Image67.lsm	0.507	0.997	0.243		Image17.lsm	0.287	0.959	0.06	Image39.lsm	0.47	0.971	0.22	Image59.lsm	0.453	0.991	0.189
Image33.lsm	0.495	1	0.004	Image48.lsm	0.495	0.984	0.227	Image82.lsm	0.51	1	0.233		Image16.lsm	0.267	1	0.03	Image38.lsm	0.483	0.995	0.19	Image58.lsm	0.465	0.978	0.193
Image32.lsm	0.568	1	0.029	Image47.lsm	0.534	0.987	0.289	Image80.lsm	0.617	0.99	0.423		Image15.lsm	0.358	0.964	0.088	Image37.lsm	0.513	0.973	0.264	Image57.lsm	0.398	0.99	0.105
Image34.lsm	0.562	1	0.012	Image55.lsm	0.431	0.932	0.161	Image79.lsm	0.683	0.98	0.491						Image36.lsm	0.668	1	0.262	Image66.lsm	0.474	0.984	0.245
				Image54.lsm	0.512	0.974	0.235	Image77.lsm	0.389	1	0.062						Image46.lsm	0.445	0.92	0.193	Image65.lsm	0.498	0.989	0.25
								Image73.lsm	0.592	0.992	0.372						Image45.lsm	0.504	0.945	0.218	Image64.lsm	0.394	0.995	0.136
								Image72.lsm	0.522	1	0.258						Image44.lsm	0.522	0.957	0.289	Image64.lsm	0.394	0.995	0.136
								Image70.lsm	0.479	1	0.191						Image43.lsm	0.526	0.985	0.261
								Image69.lsm	0.596	0.999	0.339						Image42.lsm	0.49	0.94	0.219
								Image82.lsm	0.674	0.995	0.499						Image41.lsm	0.468	1	0.141
								Image80.lsm	0.548	0.992	0.321						Image40.lsm	0.515	0.999	0.239
								Image79.lsm	0.587	0.99	0.317						Image39.lsm	0.551	0.998	0.296
								Image78.lsm	0.569	1	0.049						Image38.lsm	0.535	0.982	0.284
								Image77.lsm	0.541	0.958	0.32						Image37.lsm	0.404	0.927	0.139
								Image73.lsm	0.651	0.998	0.461						Image36.lsm	0.496	0.962	0.235
								Image72.lsm	0.592	0.998	0.393						Image46.lsm	0.522	0.976	0.268
								Image70.lsm	0.889	0.976	0.872						Image45.lsm	0.505	0.981	0.245
								Image69.lsm	0.383	1	0.11						Image44.lsm	0.412	0.905	0.158
								Image67.lsm	0.19	0	0
								Image82.lsm	0.449	1	0.096
Av	0.57003	0.973061	0.151985	Av	0.65706	0.961224	0.486299	Av	0.6595	0.959976	0.481207		Av	0.501031	0.981308	0.177877	Av	0.605012	0.962525	0.40765	Av	0.471159	0.979768	0.260855
Pool Data from independent Experiments
Control (free)				free tZ				free IP					Control (bound)				bound tZ				bound IP
	C-C	P-C	GFP-C		C-C	P-C	GFP-C		C-C	P-C	GFP-C			C-C	P-C	GFP-C		C-C	P-C	GFP-C		C-C	P-C	GFP-C
	1.0824	0.989661	2.62526		1.08064	1.00816	2.5792		0.857849	0.905391	1.81597		1.19554	0.917144	1.99576		1.43305	0.944658	3.30003		1.34123	1.01497	2.7772
	0.831535	0.987605	1.01984		1.45782	0.97219	5.46107		1.55957	0.984522	5.66504		0.830288	1.01905	0.337312		1.75039	0.922239	5.36326		0.774404	0.923258	0.652136
	1.07012	1.02666	2.48051		1.32274	1.01227	4.24384		1.17011	0.990689	3.23059		0.866214	0.993572	1.05691		1.4071	0.93141	3.30566		0.824301	1.01905	0.584674
	1.41571	1.00508	4.07935		1.53325	0.976301	6.5796		1.29291	1.00816	3.79643		1.36519	1.01497	1.90019		1.52286	0.994591	3.54177		1.36119	1.00172	3.22133
	1.32274	1.02769	0.82245		1.48589	1.01227	5.34264		1.25256	0.999938	3.97408		0.896153	0.956886	0.460993		1.82424	1.00682	5.49818		1.19154	1.00071	2.14193
	1.08766	1.02769	0.868508		1.16485	1.02357	3.20427		1.56483	0.980412	6.3559		1.45899	1.01905	1.99014		1.45101	1.01395	3.4968		1.0179	0.996629	1.26492
	0.942055	1.02769	0.032898		1.45431	0.979384	5.2242		1.30695	0.952664	4.15173		1.3073	0.943639	0.758952		1.15562	0.924277	1.94517		1.30531	1.00682	2.63103
	0.985912	1.02769	0.0855348		1.38589	0.989661	4.54651		1.30169	0.988633	4.30306		1.03786	1.01905	0.916364		1.42307	0.991534	3.37874		1.13566	1.00784	1.74278
	0.906969	1.02769	0.0394776		1.66658	0.969107	6.5796		1.28239	1.01433	3.65826		0.616729	0.94262	0.342934		1.21749	0.933448	2.23188		1.17957	1.01803	2.27686
	1.33326	1.02769	0.414515		1.62272	0.991716	6.55328		1.46834	0.99891	5.49397		1.2594	1.01395	2.24312		0.94605	1.01497	1.30989		1.80428	1.00071	5.02595
	1.28063	1.02769	0.263184		1.16485	0.984522	3.27006		1.3473	1.01741	4.34254		1.10173	1.01905	0.680246		1.37517	0.973191	3.22133		1.23146	1.01803	2.33307
	1.07363	0.959858	2.0331		1.03328	0.936221	2.47393		1.5929	0.99891	6.01376		1.75438	1.01905	0.674624		1.62864	0.922239	4.51998		0.782387	1.01905	0.404774
	0.736803	1.02769	0.032898		1.26309	0.986578	3.91486		1.52097	0.98555	6.04666		1.30132	0.947715	1.83835		0.782387	0.95281	0.674624		1.39313	1.00376	3.38436
	1.17713	1.02769	0.0065796		1.19292	0.977329	3.47403		0.785923	0.991716	0.565846		1.0179	1.01905	1.38298		1.5029	1.00988	4.09834		1.17558	0.993572	2.22064
	0.952581	1.02769	0.111853		1.41396	0.937249	5.29658		1.42449	0.99891	4.65178		0.97	0.972172	1.18621		1.76436	0.973191	5.08217		1.43305	0.937524	3.40123
	1.17538	1.02666	2.29628		1.26835	0.974246	3.92144		1.30344	0.973218	4.27016		0.858231	1.0058	0.326068		1.28934	0.943639	2.83904		0.6307	1.01497	0.522833
	0.994684	0.991716	1.58568		1.34905	0.982467	4.67152		1.27713	1.02255	4.55309		1.22148	0.994591	2.14193		1.15163	0.946696	2.23188		0.58679	1.01905	0.792683
	0.96837	1.01638	1.63832		1.19994	0.997882	3.5793		1.5929	0.991716	6.45459		1.28535	0.975229	2.02949		1.45101	1.01395	3.89033		0.900144	1.00478	1.42795
	1.10696	1.02563	2.11863		1.34379	0.978356	4.40175		1.15257	0.937249	3.03978		1.13765	0.999686	1.46731		1.2634	0.991534	1.70343		0.968004	1.00682	2.5467
	1.14906	0.992744	2.29628		1.24379	0.978356	3.73721		1.3701	0.957803	4.25042		1.20951	1.01905	0.899498		1.18356	1.01395	1.82148		0.932078	0.991534	1.83273
	1.18239	1.01124	2.15811		1.20169	0.951637	3.58588		1.1666	1.02666	3.6122		1.26539	1.00784	1.58537		1.14364	0.996629	1.97327		1.15163	0.979305	2.38929
	1.18766	1.02666	2.55947		1.27888	0.993772	4.07277		1.54027	0.931083	6.17167		1.10772	1.0109	1.05691		1.06181	0.970134	1.59099		0.876194	0.994591	1.02318
	1.22274	1.0246	1.9344		1.328	0.966024	4.3557		1.14555	0.969107	2.9674		1.09375	1.01905	1.16935		1.68852	0.999686	4.78421		1.04984	0.936505	2.13069
	1.04556	1.02769	1.58568		1.17187	0.935194	3.58588		1.25607	0.989661	3.65826		1.23944	0.99561	2.17004		1.49292	0.97421	3.76665		0.958025	0.989496	1.70343
	0.870129	1.02769	0.480311		1.1859	0.936221	3.37534		1.38063	0.966024	4.70442		1.21749	0.920201	1.83835		1.09774	1.01701	1.49542		0.792367	0.990515	1.57412
	1.1245	1.02563	0.730336		1.28239	0.960886	4.06619		1.19818	0.978356	3.19111		1.17957	1.01905	1.01194		1.20751	0.969115	2.35556		1.12169	1.01395	2.60292
	1.26134	1.02769	1.16459		1.1859	0.978356	3.29638		1.49115	0.924917	5.52029		1.19753	1.01293	2.08571		1.457	0.971153	3.65983		0.87819	0.972172	1.3886
	1.24028	1.02357	3.07925		1.17713	0.991716	3.21743		1.23502	1.02769	1.54621		1.28535	1.01701	1.12999		1.19354	0.976248	2.31059		1.0658	1.01905	2.51297
	1.15783	1.00919	1.82255		1.40343	0.970135	4.80969		1.23327	0.980412	3.48061		1.17957	1.01803	1.75402		1.35521	0.982363	2.99645		1.13965	1.01395	2.21501
	1.13152	1.0246	2.3226		1.28941	0.987605	4.07935		1.36484	0.961913	4.34912		1.18556	0.959944	2.04636		1.28535	0.933448	2.70412		1.04185	1.00784	1.70905
	1.08766	1.01021	1.73044		1.27888	0.982467	3.88855		1.35782	0.999938	4.31622		1.26739	0.919182	1.39984		1.455	0.976248	3.38436		1.38914	0.966058	2.95148
	1.20695	0.974246	1.33566		1.35081	0.997882	4.39517		1.35782	0.979384	4.46755		1.04584	1.00071	1.63596		1.39912	0.970134	3.15387		0.309362	1.01905	0.303581
	1.41571	1.02769	2.73054		1.22625	1.01021	3.74379		1.41045	0.989661	4.90838		1.39113	1.01905	2.19253		1.18955	0.948734	2.08571		1.48294	0.979305	3.75541
	0.708734	0.989661	0.67112		1.11222	0.976301	2.88187		1.37887	1.02769	0.756654		1.39313	1.01905	1.84397		1.36119	0.971153	2.94586		1.03187	1.00071	2.07447
	1.17713	1.02769	0.934304		1.42449	0.956775	5.07287		0.973632	1.02769	1.76333		1.12967	1.00172	1.45606		1.34323	0.958925	2.82218		0.173642	1.01905	0.0393531
	1.08064	1.02769	0.559266		1.30169	0.959858	4.42149		1.15432	0.975273	2.87529		1.2135	1.01905	0.938851		1.14763	0.951791	2.14193		0.249486	1.01905	0.281093
	1.26134	1.02769	2.57262		1.18064	0.926972	3.68458		1.38589	1.01946	4.9018		1.05383	1.01905	0.787061		1.34123	0.97421	2.86153		0.267449	1.01905	0.0562186
	1.06135	0.99891	0.111853		1.31397	0.962941	4.2899		1.16134	0.984522	3.36876		1.27936	1.01905	1.30427		1.3113	0.924277	2.91213		1.14763	0.990515	2.49611
	1.01223	1.02769	0.223707		1.09468	1.02049	2.46735		1.25081	1.02049	3.92144		1.14364	1.01395	1.72591		1.27537	0.950772	2.54108		0.59677	1.01803	0.691489
	1.01749	1.02255	0.506629		1.07187	1.00097	2.60552		1.15257	1.02255	2.3555		1.39313	1.01905	0.595918		1.20551	1.00172	2.1588		0.914116	1.00682	1.10189
	0.835043	1.02769	0.65796		1.02626	0.991716	2.32918		1.30519	0.999938	3.77011		1.37517	1.01905	1.18059		1.46498	0.997648	3.31128		1.01391	0.998667	1.41109
	0.750837	1.02769	0.276343		0.885918	1.01638	1.46067		1.33677	0.983495	4.46097		0.784383	1.01395	0.57343		1.34922	1.01293	2.56357		0.840268	0.971153	0.877011
	0.591197	1.0246	0.394776		0.813992	0.993772	1.10537		1.23502	0.952664	3.59246		0.66463	1.01905	0.213631		1.12169	0.98542	1.84959		0.97998	0.972172	1.03442
	0.784169	1.00508	0.99352		0.959598	1.00199	2.00678		1.4087	0.992744	5.0005		0.710535	1.01905	0.444127		1.49691	0.970134	3.53053		0.80035	1.01905	0.404774
	0.936792	1.02769	0.723756		0.949072	1.01021	2.08573		1.07538	0.978356	2.75685		0.842264	0.992553	0.938851		1.05383	0.969115	1.57974		0.894157	0.996629	0.944473
	0.819255	1.02769	0.453993		0.819255	0.999938	1.33566		1.41571	0.992744	5.31632		0.646667	1.01497	0.354177		1.3093	0.986439	2.9065		0.870206	1.00886	0.966961
	0.747329	1.02769	0.125012		0.868375	1.00508	1.39488		1.33151	1.00713	4.12541		0.724506	1.00376	0.618405		1.51488	0.992553	3.77227		0.716523	0.983382	0.708355
	0.8175	1.02769	0.447413		0.801712	0.971163	1.05932		1.28941	0.961913	4.03988		0.604753	1.01905	0.106815		1.33724	0.988477	2.76596		0.900144	0.966058	1.10189
	1.16836	1.02769	0		1.021	1.00302	2.36866		0.863112	1.01741	1.36856		0.678601	1.01599	0.489102		1.28535	1.00886	2.56357		0.872202	1.00274	0.910742
	0.750837	1.01433	0.605323		1.09117	1.00816	2.69106		1.14731	1.01946	2.99372		0.714527	1.01905	0.337312		1.28735	0.992553	2.5467		0.880185	1.00172	0.989448
	0.926267	1.02769	0.585585		1.11748	0.996855	2.84897		0.885918	1.02769	1.17775		0.836276	1.01905	0.359799		0.995947	1.00886	1.10189		0.898148	0.997648	1.02318
	0.770134	1.02563	1.0001		1.03854	1.02666	2.40156		1.07889	0.993772	2.77659		0.65465	1.01905	0.140547		0.938066	0.948734	1.26492		0.864218	0.991534	0.972583
	1.01574	0	0		1.09994	0.999938	2.76343		0.928021	1.01638	1.83571		0.656646	1.01192	0.460993		0.900144	1.01395	1.09064		0.80035	1.01905	0.404774
	1.02802	1.02769	0.434254		0.943809	1.00919	1.86203		0.984158	0.975273	1.9344		0.754445	0.98542	0.742086		1.07977	0.999686	1.77651		0.830288	1.01803	0.848902
	0.564882	1.01433	0.480311		0.928021	1.01638	1.86203		1.03679	1.01227	2.23707		0.642675	1.01905	0.118059		0.812325	0.973191	0.567808		0.822305	1.01701	0.314824
	0.713997	0.982467	0.861928		0.959598	1.01433	1.70412		0.821009	1.02769	0.750075		0.840268	1.01905	0.15179		0.956029	0.988477	1.15248		0.848251	0.996629	0.989448
	0.868375	1.02769	0.105274		0.921004	0.995827	1.72386		1.40168	1.00816	5.20447		0.690576	1.01803	0.354177		1.11969	1.0109	1.80462		0.838272	0.928353	0.989448
	0.703471	0.977329	0.447413		1.1052	0.95472	2.69106		0.970124	1.00816	2.20417		0.694568	1.01905	0.247362		0.97998	1.0109	1.16373		0.76642	1.00478	0.629649
	0.833289	1.00199	0.486891		0.991175	1.02769	0.217127		0.749083	0.957803	1.0001		0.568827	1.01905	0.26985		1.10772	1.00274	1.77651		0.958025	1.01395	1.27616
	0.812238	0.989661	1.17117		0.856095	0.980412	1.55279		0.606985	1.02666	0.690858		0.776399	0.946696	0.871389		1.01591	1.00478	1.21432		0.906132	1.00988	1.09064
	0.96837	0.928	0.0460572		1.19467	0.994799	3.42797		0.922758	1.02255	1.75017		0.686585	0.965039	0.427262		1.00593	0.999686	0.764574		0.888169	0.976248	0.927608
	0.813992	0.987605	1.05932		1.01924	1.02769	1.11195		0.815746	1.02666	1.36198		0.678601	1.00172	0.24174		0.914116	1.01803	1.00631		0.952037	0.990515	1.13562
	0.882409	1.02769	0.282923		0.850832	1.02049	1.42119		0.889426	1.0246	1.59884		0.572819	0.977267	0.337312		0.938066	0.989496	1.23681		0.904136	1.00988	1.06253
	0.868375	1.02769	0.0263184		0.868375	1.01124	1.49357		0.894689	1.02769	1.53305		0.532901	1.01905	0.168656		0.964013	1.01395	1.06815		0.928087	0.996629	1.08502
	0.996438	1.02769	0.190808		0.936792	1.01433	1.90151		1.0824	1.01741	2.78317		0.714527	0.982363	0.494724		1.02389	0.991534	1.48417		0.794362	1.00886	0.590296
	0.985912	1.02769	0.0789552		0.7561	0.957803	1.05932		1.19818	1.00713	3.23059						1.33325	1.01905	1.47293		0.94605	1.00274	1.37736
					0.898198	1.00097	1.54621		0.68242	1.02769	0.407935						0.888169	0.937524	1.08502		0.993951	1.00784	1.40547
									1.03854	1.01946	2.44761						1.00593	0.963001	1.22557		0.786379	1.01395	0.764574
									0.915741	1.02769	1.69754						1.04185	0.975229	1.62472		0.786379	1.01395	0.764574
									0.840306	1.02769	1.2567						1.04984	1.00376	1.46731
									1.04556	1.02666	2.23049						0.977984	0.957905	1.23119
									1.18239	1.02255	3.28322						0.934074	1.01905	0.792683
									0.961352	1.01946	2.11205						1.02788	1.01803	1.34363
									1.02977	1.01741	2.08573						1.09973	1.01701	1.66407
									0.998193	1.02769	0.322401						1.0678	1.00071	1.59661
									0.949072	0.984522	2.10547						0.806338	0.944658	0.781439
									1.14204	1.02563	3.0332						0.989959	0.980325	1.32114
									1.03854	1.02563	2.58578						1.04185	0.994591	1.50666
									1.55957	1.00302	5.73741						1.00792	0.999686	1.37736
									0.671894	1.02769	0.723756						0.822305	0.922239	0.888255
Av	1	1	1	Av	1.15268	0.987836	3.19965	Av	1.17187	0.99837	3.23741	Av	1	1	1	Av	1.20754	0.98086	2.29175	Av	0.94038	0.998431	1.46649
StDev	0.197399	0.126588	0.943937	StDev	0.211423	0.0247679	1.46074	StDev	0.23964	0.0278804	1.60515		0.287374	0.0284045	0.670487	StDev	0.239274	0.0285121	1.16227	StDev	0.27944	0.0221008	0.981305
StErr	0.0316092	0.0202703	0.151151	StErr	0.0352372	0.00412799	0.243457	StErr	0.0405065	0.00471265	0.271321		0.0478957	0.00473408	0.111748	StErr	0.0373683	0.00445285	0.181516	StErr	0.0376796	0.00298008	0.132319

## Sheet: Figure 3c,3g&Sup Fig7e
Figure 3c, 3g & Supplementary Figure 7e
Figure 3c (also Supp Fig. 9)
Experiment I
	tZ				IP
	tZ concentration	S.E.			IP concentration	S.E.		Average	tZ	iP
Control (free)	3.08103e-05			Control (free)	0.000262031	0.000166117		Control (free)	3.08103e-05	0.000787269
Control (bound)	1.25146e-05	1.25146e-05		Control (bound)	0.00048622	0.000413275		Control (bound)	1.25146e-05	0.000747657
free tZ	1.72102			free tZ	4.81236e-05	2.28727e-06		free tZ	2.1623	0.00110266
bound tZ	0.00549724			bound tZ	0.000175026			bound tZ	0.00428376	0.000758913
free iP	0.00447554	0.00524303		free iP	1.93382	0.880336		free iP	0.0222233	2.62411
bound iP	7.80182e-05	2.05939e-05		bound iP	0.00385485	0.00047036		bound iP	7.80182e-05	0.00606523
Experiment II								S.D.	tZ	iP
	tZ				IP			Control (free)		0.000804325
	tZ concentration	S.E.			IP concentration	S.E.		Control (bound)		0.000230379
Control (free)				Control (free)	0.000386539	1.58169e-05		free tZ	0.714028	0.00149679
Control (bound)				Control (bound)	0.000835799	5.14233e-05		bound tZ	0.00257939	0.000553528
free tZ	2.98609	0.0326506		free tZ	0.000444039	1.30605e-05		free iP	0.0331633	0.631347
bound tZ	0.00132143	0.000361205		bound tZ	0.000825691	2.81049e-05		bound iP		0.00304706
free iP	0.00171064	0.000512492		free iP	2.7662	0.0135506
bound iP				bound iP	0.00479972	6.82144e-05		S.E.	tZ	iP
								Control (free)		0.000464377
Experiment III								Control (bound)		0.00013301
	tZ				IP			free tZ	0.412244	0.000864173
	tZ concentration				IP concentration			bound tZ	0.00148921	0.00031958
Control (free)				Control (free)	0.00171324			free iP	0.0191468	0.364508
Control (bound)				Control (bound)	0.000920952			bound iP		0.00175922
free tZ	1.7798			free tZ	0.00281583
bound tZ	0.00603262			bound tZ	0.00127602
free iP	0.0604837			free iP	3.1723
bound iP				bound iP	0.00954112
Figure 3g & Supplementary Figure 7e
		ACTIN2	CRF3	CRF6			ACTIN2	CRF3	CRF6			ACTIN2	CRF3	CRF6			ACTIN2	CRF3	CRF6			ACTIN2	CRF3	CRF6			ACTIN2	CRF3	CRF6
	Control (free)1	26.0364	35.5622	31.4748		free iP 1	27.5729	35.7164	32.0725		free tZ 1	27.6606	35.3356	31.5499		Control (bound)	27.1369	34.9086	31.3617		bound iP 1	26.615	36.2882	31.0337		bound tZ 1	26.7184	35.9257	30.8437
	Control (free) 1	26.9413	34.0958	32.7181		free iP 1	27.489	35.3781	32.0481		free tZ 1	27.8078	35.3973	32.031		Control (bound)	27.4182	34.683	31.285		bound iP 1	26.6486	35.2912	30.9166		bound tZ 1	26.6092	35.7855	31.1635
	Control (free) 1	25.6931	35.4146	31.5204		free iP 1	27.6152	35.299	31.5842		free tZ 1	27.6056	35.6784	31.4132		Control (bound)	27.3098	34.8679	31.1435		bound iP 1	26.9139	35.288	30.7946		bound tZ 1	26.7015	35.5038	31.2292
	Control (free) 2	27.2635	34.9978	31.9229		free iP 2	27.258	35.9544	31.7554		free tZ 2	28.1092	34.7925	32.0405		Control (bound) 2	26.3851	34.861	31.3615		bound iP 2	27.1465	36.7959	32.1494		bound tZ 2	27.4036	35.9602	31.7444
	Control (free) 2	27.3802	35.5176	32.0839		free iP 2	27.3365	35.2866	31.8028		free tZ 2	27.8945	35.0106	31.8699		Control (bound) 2	26.4226	35.3307	31.4275		bound iP 2	27.165	35.4405	32.2787		bound tZ 2	27.2003	36.7406	31.6677
	Control (free) 2	27.1389	35.226	32.1794		free iP 2	27.3484	34.8195	31.6794		free tZ 1	28.174	35.3532	32.0237		Control (bound) 2	26.1113	34.9633	31.1408		bound iP 2	27.4403	36.148	31.9167		bound tZ 2	27.7351	35.5793	34.1521
	Control (free) 3	26.2457	35.5302	32.2364		free iP 2	27.3994	36.3509	32.2191		free tZ 1	27.513	35.658	32.2578		Control (bound) 3	27.6028	36.6258	32.592		bound iP 3	26.5235	36.0357	31.0148		bound tZ 3	27.2075	36.2862	31.826
	Control (free) 3	26.7707	34.7493	32.2063		free iP 2	27.5643	35.6877	32.4334		free tZ 1	28.1288	36.8842	32.2771		Control (bound) 3	27.9704	36.649	32.2813		bound iP 3	26.5204	34.5478	31.4776		bound tZ 3	27.3587	35.8124	31.7182
	Control (free) 3	26.4871	35.2212	32.3719		free iP 2	27.8817	35.7198	32.1859		free tZ 2	28.0733	36.6325	32.1895		Control (bound) 3	27.6786	35.5595	32.2622		bound iP 3	26.7162	34.9717	31.2502		bound tZ 3	27.4269	36.2146	32.0695
	Control (free) 4	26.8575	35.0326	32.359		free iP 2	27.3147	35.7837	32.1504		free tZ 2	27.6224	34.7805	31.7796		Control (bound) 4	27.1728	35.2373	31.7868		bound iP 4	26.6012	35.4935	31.3701		bound tZ 4	26.9186	35.9522	31.5816
	Control (free) 4	27.0197	35.1008	32.7266		free iP 2	28.0051	35.7575	32.3732		free tZ 2	27.5382	35.3033	32.1969		Control (bound) 4	27.3358	35.7182	31.554		bound iP 4	26.8986	35.9165	31.1047		bound tZ 4	26.8907	35.812	31.8108
	Control (free) 4	26.93	35.3686	32.1934		free iP 2	27.5494	35.8004	32.1326		free tZ 2	27.6487	35.3966	31.8365		Control (bound) 4	27.3432	36.089	31.8679		bound iP 4	27.1048	35.6162	31.3883		bound tZ 4	27.3836	35.1765	31.7478
			9.52587	5.43844				8.14345	4.49964				7.67493	3.88923				7.77175	4.22488				9.15132	3.89689				8.78881	3.70684
			7.15452	5.77683				7.88908	4.55904				7.5895	4.22324				7.26473	3.86675				7.87301	3.49843				8.36729	3.74529
			9.7215	5.82731				7.68388	3.96904				8.07274	3.80752				7.55807	3.8337				7.97814	3.48474				8.19392	3.91941
			7.73429	4.65939				8.69639	4.49734				6.68333	3.93137				8.4759	4.9764				10.4108	5.76423				9.57508	5.35924
			8.13737	4.70367				7.95015	4.46638				7.11614	3.97547				8.90808	5.00488				9.01785	5.85615				10.318	5.24515
			8.08709	5.0405				7.47112	4.33101				7.17921	3.84974				8.85201	5.02943				10.0367	5.8054				9.46799	8.04071
			9.28453	5.99079				8.95144	4.81963				8.145	4.74485				9.023	4.98914				8.43283	3.41194				8.68338	4.22319
			7.97862	5.43561				8.12342	4.86915				8.75542	4.14827				8.6786	4.31084				6.57733	3.50718				7.84198	3.74781
			8.73414	5.88482				7.83802	4.30415				8.5592	4.11618				7.88097	4.58361				7.2931	3.57164				8.536	4.39095
			8.17514	5.50152				8.46898	4.83569				7.15802	4.15712				8.06457	4.61403				8.32077	4.19734				8.77941	4.40882
			8.08107	5.70688				7.75242	4.3681				7.76511	4.65875				8.38248	4.21826				8.58078	3.76894				8.47627	4.47499
			8.4386	5.26339				8.25094	4.58317				7.74787	4.18779				8.7458	4.52464				8.27301	4.04503				7.83331	4.40456
Average			8.97367	5.58661				7.93644	4.50853				7.44298	4.14079				8.55682	4.69458				7.91612	3.70913				8.38893	4.11354
SD			0.63307	0.30103				0.304911	0.257263				0.433485	0.297467				0.389619	0.315519				0.450358	0.281241				0.366522	0.328625
SEM			0.25845	0.095194				0.101637	0.0742654				0.144495	0.0858712				0.129873	0.105173				0.183858	0.093747				0.122174	0.109542
ddCt			0	0				-1.03722	-1.07808				-1.53069	-1.44582				0	0				-0.640702	-0.985455				-0.167893	-0.581039
Sd			0.895296	0.42572				0.431209	0.363825				0.61304	0.420681				0.551005	0.446212				0.636903	0.397735				0.518341	0.464746
SEM			0.365503	0.134625				0.143736	0.105027				0.204347	0.12144				0.183668	0.148737				0.260014	0.132578				0.17278	0.154915
2^-ddCt			1	1				2.05227	2.11123				2.88923	2.72417		2^-ddCt		1	1		2^-ddCt		1.55909	1.97994		2^-ddCt		1.12342	1.49593
error up	SD		1.85999	1.34324				2.76721	2.71679				4.41902	3.64646		error up		1.46511	1.36246		error up		2.42436	2.60844		error up		1.60908	2.06449
error down	SD		0.537637	0.744467				1.52205	1.64064				1.88903	2.03515		error down		0.682545	0.733968		error down		1.00264	1.50287		error down		0.78434	1.08395
drawing error up	SD		0.859991	0.343243				0.714937	0.605569				1.52979	0.922293		drawing error up		0.465106	0.362458		drawing error up		0.865274	0.628507		drawing error up		0.485661	0.568563
drawing error down	SD		0.462363	0.255533				0.530226	0.470588				1.0002	0.689019		drawing error down		0.317455	0.266032		drawing error down		0.556451	0.477068		drawing error down		0.339076	0.41198
error up	SEM		1.28833	1.09781		error up	SEM	2.26728	2.27065		error up	SEM	3.32887	2.96341		error up	SEM	1.13577	1.1086		error up	SEM	1.86699	2.17051		error up	SEM	1.26635	1.6655
error down	SEM		0.776198	0.910907		error down	SEM	1.85766	1.96299		error down	SEM	2.50766	2.50425		error down	SEM	0.880461	0.90204		error down	SEM	1.30196	1.8061		error down	SEM	0.996618	1.34362
drawing error up	SEM		0.288331	0.0978071		drawing error up	SEM	0.215002	0.159428		drawing error up	SEM	0.439639	0.239237		drawing error up	SEM	0.135768	0.108599		drawing error up	SEM	0.307905	0.190571		drawing error up	SEM	0.142931	0.169573
drawing error down	SEM		0.223802	0.0890932		drawing error down	SEM	0.194614	0.148234		drawing error down	SEM	0.381576	0.219924		drawing error down	SEM	0.119539	0.0979603		drawing error down	SEM	0.257125	0.173839		drawing error down	SEM	0.126798	0.152308
	CRF3	CRF6
Control (free)	1	1
free iP	2.05227	2.11123
free tZ	2.88923	2.72417
Control (bound)	1	1
bound iP	1.55909	1.97994
bound tZ	1.12342	1.49593

## Sheet: Figure 3d
Figure 3d
Control 0,2-2nM				IP 0,2nM				IP 2nM				Control 20-200nM				IP 20nM				IP 200nM				Control 2uM				IP 2uM							C-C	Colocalization Coefficient
	C-C	P-C	GFP-C		C-C	P-C	GFP-C		C-C	P-C	GFP-C		C-C	P-C	GFP-C		C-C	P-C	GFP-C		C-C	P-C	GFP-C		C-C	P-C	GFP-C		C-C	P-C	GFP-C				P-C	Protoplasts Coverage of GFP Signal
Image2,lsm	0.534	0.987	0.388	Image15,lsm	0.62	0.964	0.559	Image18,lsm	0.508	0.93	0.405	Image31,lsm	0.585	0.994	0.442	Image39,lsm	0.591	0.947	0.474	Image54,lsm	0.448	0.9	0.297	Image60,lsm	0.465	0.967	0.3	Image74,lsm	0.546	0.961	0.451				GFP-C	GFP coverage of protoplast surface reference
Image1,lsm	0.55	0.972	0.417	Image13,lsm	0.565	0.979	0.445	Image22,lsm	0.508	0.991	0.406	Image31,lsm	0.469	0.996	0.311	Image41,lsm	0.391	0.996	0.209	Image53,lsm	0.555	0.955	0.415	Image59,lsm	0.544	0.975	0.409	Image73,lsm	0.546	0.947	0.483
Image5,lsm	0.51	0.982	0.369	Image14,lsm	0.588	0.998	0.466	Image21,lsm	0.5	0.986	0.35	Image28,lsm	0.472	0.994	0.293	Image40,lsm	0.644	0.994	0.63	Image52,lsm	0.694	0.98	0.602	Image58,lsm	0.542	0.968	0.44	Image78,lsm	0.696	0.991	0.695
Image4,lsm	0.604	0.986	0.585	Image15,lsm	0.542	0.928	0.534	Image20,lsm	0.488	0.963	0.282	Image28,lsm	0.457	0.989	0.3	Image39,lsm	0.675	0.979	0.654	Image51,lsm	0.519	0.993	0.418	Image57,lsm	0.478	0.984	0.313	Image77,lsm	0.581	0.994	0.471
Image3,lsm	0.593	0.982	0.472	Image13,lsm	0.542	0.974	0.423	Image19,lsm	0.571	0.96	0.455	Image28,lsm	0.548	0.982	0.401	Image38,lsm	0.641	0.989	0.534	Image56,lsm	0.615	0.972	0.587	Image62,lsm	0.424	0.93	0.271	Image74,lsm	0.575	0.982	0.505
Image2,lsm	0.432	0.975	0.214	Image11,lsm	0.456	0.951	0.3	Image18,lsm	0.516	0.931	0.354	Image30,lsm	0.461	0.968	0.284	Image42,lsm	0.694	0.949	0.646	Image55,lsm	0.597	0.97	0.531	Image60,lsm	0.516	0.979	0.366	Image73,lsm	0.579	0.97	0.431
Image1,lsm	0.504	0.983	0.368	Image13,lsm	0.57	0.967	0.461	Image22,lsm	0.532	0.999	0.356	Image32,lsm	0.47	0.981	0.307	Image41,lsm	0.617	0.973	0.59	Image53,lsm	0.555	0.971	0.438	Image59,lsm	0.507	0.929	0.389	Image78,lsm	0.644	0.993	0.573
Image5,lsm	0.534	0.956	0.394	Image12,lsm	0.335	0.946	0.124	Image21,lsm	0.581	0.982	0.453	Image30,lsm	0.485	0.966	0.318	Image40,lsm	0.565	0.984	0.5	Image52,lsm	0.649	0.968	0.537	Image58,lsm	0.51	0.972	0.361	Image77,lsm	0.567	0.998	0.515
Image4,lsm	0.43	0.989	0.245	Image11,lsm	0.595	0.993	0.286	Image19,lsm	0.536	0.978	0.374	Image29,lsm	0.503	0.988	0.408	Image39,lsm	0.596	0.952	0.46	Image51,lsm	0.509	0.96	0.335	Image57,lsm	0.572	0.979	0.451	Image76,lsm	0.629	0.996	0.666
Image3,lsm	0.593	0.971	0.464	Image14,lsm	0.62	0.909	0.522	Image18,lsm	0.55	0.986	0.4	Image32,lsm	0.579	0.979	0.454	Image38,lsm	0.386	0.959	0.178	Image56,lsm	0.544	0.982	0.485	Image62,lsm	0.397	0.946	0.213	Image74,lsm	0.598	0.991	0.464
Image2,lsm	0.47	0.927	0.312					Image22,lsm	0.566	0.931	0.474	Image30,lsm	0.494	0.987	0.314	Image42,lsm	0.558	0.994	0.459	Image55,lsm	0.609	0.984	0.572	Image61,lsm	0.407	0.911	0.232	Image73,lsm	0.623	0.979	0.562
Image1,lsm	0.631	0.983	0.554					Image21,lsm	0.58	0.985	0.49	Image29,lsm	0.532	0.985	0.32	Image41,lsm	0.662	0.986	0.687	Image54,lsm	0.455	0.92	0.312	Image60,lsm	0.501	0.985	0.321	Image78,lsm	0.701	0.998	0.648
Image5,lsm	0.529	0.98	0.366									Image32,lsm	0.48	0.975	0.324					Image53,lsm	0.604	0.985	0.519	Image58,lsm	0.515	0.967	0.352	Image77,lsm	0.679	1	0.626
Image4,lsm	0.534	0.988	0.428																	Image52,lsm	0.539	0.972	0.4	Image57,lsm	0.524	0.989	0.342	Image76,lsm	0.556	0.954	0.416
Image3,lsm	0.597	0.996	0.489																	Image51,lsm	0.498	0.894	0.37	Image62,lsm	0.526	0.971	0.365
																				Image56,lsm	0.611	0.983	0.527	Image61,lsm	0.543	0.956	0.449
Average	0.536333	0.977133	0.404333									Average	0.502692	0.983385	0.344308									Average	0.4952	0.963467	0.341667
Ratios
																																	iP	Average				S.E.
	0.995649	1.0101	0.959604		1.156	0.986559	1.38252		0.947172	0.951764	1.00165		1.16373	1.01079	1.28374		1.17567	0.963001	1.37668		0.891201	0.915207	0.862601		0.939015	1.00367	0.878049		1.10258	0.99744	1.32			C-C	P-C	GFP-C		C-C	P-C	GFP-C
	1.02548	0.994747	1.03133		1.05345	1.00191	1.10058		0.947172	1.01419	1.00412		0.932976	1.01283	0.903262		0.777812	1.01283	0.607015		1.10406	0.971136	1.20532		1.09855	1.01197	1.19707		1.10258	0.982909	1.41366		0,2nM	1.01299	0.983387	1.01896		0.0514889	0.00905703	0.106372
	0.950901	1.00498	0.912613		1.09633	1.02135	1.15251		0.932256	1.00907	0.865622		0.938944	1.01079	0.850983		1.2811	1.01079	1.82976		1.38057	0.996558	1.74844		1.09451	1.00471	1.2878		1.40549	1.02858	2.03415		2nM	1	0.991165	0.989077		0.0176769	0.00744781	0.0433869
	1.12617	1.00907	1.44683		1.01057	0.949717	1.32069		0.909882	0.985536	0.697444		0.909105	1.00571	0.871314		1.34277	0.995541	1.89946		1.03244	1.00978	1.21403		0.965267	1.02131	0.916098		1.17326	1.03169	1.37854		20nM	1.16373	0.991643	1.45727		0.0579647	0.00547448	0.138101
	1.10566	1.00498	1.16735		1.01057	0.996793	1.04617		1.06464	0.982466	1.12531		1.09013	0.998592	1.16466		1.27513	1.00571	1.55094		1.22341	0.988423	1.70487		0.85622	0.965264	0.793171		1.16115	1.01924	1.47805		200nM	1.1191	0.978063	1.33329		0.0338632	0.00771224	0.0722355
	0.805469	0.997817	0.529266		0.850218	0.973255	0.741962		0.962088	0.952787	0.875515		0.917062	0.984355	0.824844		1.38057	0.965034	1.87623		1.18761	0.986389	1.54223		1.042	1.01612	1.07122		1.16922	1.00678	1.26146		2μM	1.22894	1.01968	1.5692		0.029265	0.00490185	0.0723263
	0.939714	1.006	0.91014		1.06277	0.98963	1.14015		0.99192	1.02238	0.880462		0.934966	0.997575	0.891644		1.22739	0.98944	1.71358		1.10406	0.987406	1.27212		1.02383	0.964226	1.13854		1.30048	1.03065	1.67707
	0.995649	0.978372	0.974444		0.624612	0.968138	0.306678		1.08328	1.00498	1.12036		0.964805	0.982322	0.923592		1.12395	1.00063	1.45219		1.29105	0.984355	1.55965		1.02989	1.00886	1.05659		1.14499	1.03584	1.50732
	0.80174	1.01214	0.605936		1.10938	1.01624	0.707337		0.999378	1.00089	0.924979		1.00061	1.00469	1.18499		1.18562	0.968085	1.33601		1.01255	0.97622	0.972967		1.15509	1.01612	1.32		1.27019	1.03377	1.94927
	1.10566	0.993723	1.14757		1.156	0.930272	1.29101		1.02548	1.00907	0.989283		1.1518	0.995541	1.31859		0.767865	0.975203	0.516979		1.08217	0.998592	1.40862		0.801696	0.981871	0.623415		1.20759	1.02858	1.35805
	0.876321	0.948693	0.771641						1.05531	0.952787	1.1723		0.982708	1.00368	0.911975		1.11002	1.01079	1.33311		1.21148	1.00063	1.6613		0.82189	0.945544	0.679024		1.25808	1.01612	1.64488
	1.17651	1.006	1.37016						1.08142	1.00805	1.21187		1.0583	1.00164	0.929401		1.31691	1.00266	1.99531		0.905126	0.935544	0.906166		1.01171	1.02235	0.939512		1.41559	1.03584	1.89659
	0.986327	1.00293	0.905194										0.954858	0.991474	0.941019						1.20153	1.00164	1.50737		1.03998	1.00367	1.03024		1.37116	1.03792	1.8322
	0.995649	1.01112	1.05853																		1.07223	0.988423	1.16175		1.05816	1.0265	1.00098		1.12278	0.990174	1.21756
	1.11311	1.01931	1.2094																		0.990666	0.909105	1.07462		1.0622	1.00782	1.06829
																					1.21546	0.999609	1.53061
Average	1	1	1	Average	1.01299	0.983387	1.01896	Average	1	0.991165	0.989077	Average	1	1	1	Average	1.16373	0.991643	1.45727	Average	1.1191	0.978063	1.33329	Average	1	1	1	Average	1.22894	1.01968	1.5692
S.E.	0.029405	0.00443497	0.0651269	S.E.	0.0514889	0.00905703	0.106372	S.E.	0.0176769	0.00744781	0.0433869	S.E.	0.0243558	0.00268685	0.0477662	S.E.	0.0579647	0.00547448	0.138101	S.E.	0.0338632	0.00771224	0.0722355	S.E.	0.0268642	0.00628235	0.0521128	S.E.	0.029265	0.00490185	0.0723263
Control 0,2-2nM				tZ 0,2nM				tZ 2nM				Control 20-200nM				tZ 20nM				tZ 200nM				Control 2uM				tZ 22uM
	C-C	P-C	GFP-C		C-C	P-C	GFP-C		C-C	P-C	GFP-C		C-C	P-C	GFP-C		C-C	P-C	GFP-C		C-C	P-C	GFP-C		C-C	P-C	GFP-C		C-C	P-C	GFP-C
Image2,lsm	0.534	0.987	0.388	Image8,lsm	0.481	0.986	0.3	Image23,lsm	0.512	0.94	0.361	Image31.lsm	0.585	0.994	0.442	Image34.lsm	0.509	0.959	0.385	Image47,lsm	0.534	0.928	0.4	Image60,lsm	0.465	0.967	0.3	Image64,lsm	0.584	0.961	0.576
Image1,lsm	0.55	0.972	0.417	Image7,lsm	0.555	0.997	0.426	Image17,lsm	0.532	0.978	0.399	Image31.lsm	0.469	0.996	0.311	Image33.lsm	0.57	0.957	0.49	Image46,lsm	0.517	0.968	0.365	Image59,lsm	0.544	0.975	0.409	Image63,lsm	0.639	0.944	0.55
Image5,lsm	0.51	0.982	0.369	Image6,lsm	0.498	0.962	0.331	Image16,lsm	0.57	0.986	0.451	Image28.lsm	0.472	0.994	0.293	Image34.lsm	0.445	0.996	0.259	Image50,lsm	0.639	0.983	0.649	Image58,lsm	0.542	0.968	0.44	Image67,lsm	0.718	0.962	0.641
Image3,lsm	0.593	0.982	0.472	Image10,lsm	0.491	0.966	0.349	Image26,lsm	0.484	0.99	0.315	Image28.lsm	0.457	0.989	0.3	Image33.lsm	0.582	0.976	0.519	Image49,lsm	0.61	0.976	0.559	Image57,lsm	0.478	0.984	0.313	Image66,lsm	0.585	0.965	0.464
Image2,lsm	0.432	0.975	0.214	Image9,lsm	0.519	0.972	0.391	Image25,lsm	0.587	0.997	0.557	Image28.lsm	0.548	0.982	0.401	Image34.lsm	0.51	0.959	0.389	Image48,lsm	0.622	0.938	0.541	Image62,lsm	0.424	0.93	0.271	Image65,lsm	0.697	0.942	0.618
Image1,lsm	0.504	0.983	0.368	Image8,lsm	0.598	0.979	0.53	Image24,lsm	0.547	0.946	0.383	Image30.lsm	0.461	0.968	0.284	Image33.lsm	0.586	0.951	0.457	Image47,lsm	0.601	0.917	0.505	Image60,lsm	0.516	0.979	0.366	Image64,lsm	0.59	0.951	0.526
Image5,lsm	0.534	0.956	0.394	Image7,lsm	0.586	0.991	0.487	Image17,lsm	0.493	0.968	0.286	Image29.lsm	0.44	0.992	0.258	Image37.lsm	0.508	0.964	0.387	Image46,lsm	0.516	0.953	0.345	Image59,lsm	0.507	0.929	0.389	Image67,lsm	0.643	0.994	0.634
Image4,lsm	0.43	0.989	0.245	Image6,lsm	0.463	0.945	0.279	Image16,lsm	0.617	0.974	0.571	Image32.lsm	0.47	0.981	0.307	Image45.lsm	0.665	0.934	0.662	Image50,lsm	0.621	0.984	0.605	Image58,lsm	0.51	0.972	0.361	Image66,lsm	0.663	0.956	0.562
Image3,lsm	0.593	0.971	0.464	Image10,lsm	0.407	0.93	0.234	Image26,lsm	0.481	0.974	0.306	Image30.lsm	0.485	0.966	0.318	Image44.lsm	0.559	0.964	0.431	Image49,lsm	0.593	0.979	0.51	Image57,lsm	0.572	0.979	0.451	Image65,lsm	0.618	0.975	0.505
Image2,lsm	0.47	0.927	0.312	Image9,lsm	0.534	0.989	0.33	Image25,lsm	0.494	0.92	0.327	Image29.lsm	0.503	0.988	0.408	Image43.lsm	0.638	0.954	0.534	Image48,lsm	0.675	0.928	0.613	Image62,lsm	0.397	0.946	0.213	Image64,lsm	0.648	0.959	0.639
Image1,lsm	0.631	0.983	0.554	Image8,lsm	0.469	0.983	0.275	Image24,lsm	0.527	0.933	0.376	Image32.lsm	0.579	0.979	0.454	Image37.lsm	0.487	0.975	0.346	Image46,lsm	0.505	0.958	0.366	Image61,lsm	0.407	0.911	0.232	Image63,lsm	0.612	0.972	0.51
Image5,lsm	0.529	0.98	0.366	Image7,lsm	0.532	0.981	0.405	Image16,lsm	0.517	0.959	0.402	Image30.lsm	0.494	0.987	0.314	Image36.lsm	0.459	0.961	0.295	Image50,lsm	0.64	0.982	0.649	Image60,lsm	0.501	0.985	0.321	Image67,lsm	0.584	0.97	0.523
Image4,lsm	0.534	0.988	0.428	Image6,lsm	0.516	0.977	0.349	Image26,lsm	0.468	0.988	0.292	Image29.lsm	0.532	0.985	0.32	Image45.lsm	0.651	0.96	0.577	Image48,lsm	0.662	0.945	0.583	Image58,lsm	0.515	0.967	0.352	Image66,lsm	0.611	0.96	0.488
Image3,lsm	0.597	0.996	0.489	Image10,lsm	0.559	0.98	0.48	Image25,lsm	0.522	0.991	0.454	Image32.lsm	0.48	0.975	0.324	Image44.lsm	0.613	0.935	0.522					Image57,lsm	0.524	0.989	0.342
								Image24,lsm	0.576	0.982	0.456					Image43.lsm	0.612	0.942	0.515					Image62,lsm	0.526	0.971	0.365
																Image37.lsm	0.502	0.962	0.369					Image61,lsm	0.543	0.956	0.449
																Image36.lsm	0.367	0.917	0.198
																Image45.lsm	0.673	0.955	0.644
																Image44.lsm	0.519	0.918	0.403
																Image43.lsm	0.673	0.921	0.612
Average	0.5315	0.9765	0.391429									Average	0.498214	0.984	0.338143									Average	0.498188	0.963	0.348375
Ratios																																	tZ	Average				S.E.
																																		C-C	P-C	GFP-C		C-C	P-C	GFP-C
	1.0047	1.01075	0.991241		0.904986	1.00973	0.766423		0.963311	0.962622	0.922263		1.17419	1.01016	1.30714		1.02165	0.974593	1.13857		1.07183	0.943089	1.18293		0.423287	0.955561	0.250611		1.17225	0.997923	1.65339		0,2nM	0.968687	0.997586	0.942701		0.0259559	0.0050213	0.0601476
	1.03481	0.995392	1.06533		1.04421	1.02099	1.08832		1.00094	1.00154	1.01934		0.941362	1.0122	0.91973		1.14409	0.972561	1.44909		1.03771	0.98374	1.07943		0.4952	0.963467	0.341667		1.28265	0.98027	1.57876		2nM	0.988349	0.988853	0.987704		0.0233138	0.00687212	0.0655187
	0.959548	1.00563	0.942701		0.936971	0.985151	0.84562		1.07244	1.00973	1.15219		0.947384	1.01016	0.866498		0.89319	1.0122	0.765948		1.28258	0.998984	1.91931		0.493379	0.956549	0.367563		1.44122	0.998962	1.83997		20nM	1.11679	0.968496	1.32991		0.0361578	0.00436434	0.0795236
	1.11571	1.00563	1.20584		0.923801	0.989247	0.891606		0.91063	1.01382	0.804745		0.917276	1.00508	0.887199		1.16817	0.99187	1.53485		1.22437	0.99187	1.65315		0.435121	0.97236	0.261471		1.17426	1.00208	1.3319		200nM	1.19427	0.972405	1.52189		0.0324069	0.00670945	0.0910283
	0.812794	0.998464	0.546715		0.976482	0.995392	0.998905		1.10442	1.02099	1.42299		1.09993	0.997967	1.18589		1.02366	0.974593	1.1504		1.24846	0.953252	1.59992		0.385965	0.918999	0.226385		1.39907	0.978193	1.77395		2μM	1.26489	0.999361	1.59775		0.0241503	0.00395164	0.0483735
	0.94826	1.00666	0.940146		1.12512	1.00256	1.35401		1.02916	0.968766	0.978467		0.925305	0.98374	0.839882		1.1762	0.966463	1.3515		1.20631	0.931911	1.49345		0.469712	0.967419	0.305746		1.18429	0.987539	1.50987
	1.0047	0.979007	1.00657		1.10254	1.01485	1.24416		0.927563	0.991295	0.730657		0.883154	1.00813	0.762991		1.01964	0.979675	1.14449		1.0357	0.968496	1.02028		0.461519	0.918011	0.324959		1.29068	1.03219	1.81988
	0.809031	1.0128	0.625912		0.871119	0.967742	0.712774		1.16087	0.99744	1.45876		0.943369	0.996951	0.9079		1.33477	0.949187	1.95775		1.24645	1	1.78918		0.46425	0.960502	0.301569		1.33082	0.992731	1.6132
	1.11571	0.994368	1.1854		0.765757	0.952381	0.59781		0.904986	0.99744	0.781752		0.973477	0.981707	0.940431		1.12201	0.979675	1.27461		1.19025	0.994919	1.50824		0.520688	0.967419	0.376752		1.2405	1.01246	1.44959
	0.88429	0.949309	0.79708		1.0047	1.0128	0.843066		0.929445	0.94214	0.835401		1.00961	1.00407	1.20659		1.28057	0.969512	1.57921		1.35484	0.943089	1.81284		0.361387	0.93481	0.177934		1.30072	0.995846	1.83423
	1.18721	1.00666	1.41533		0.882408	1.00666	0.702555		0.991533	0.955453	0.960584		1.16215	0.994919	1.34263		0.977491	0.990854	1.02324		1.01362	0.973577	1.08238		0.37049	0.900224	0.193806		1.22845	1.00935	1.46394
	0.995296	1.00358	0.935036		1.00094	1.00461	1.03467		0.972719	0.982079	1.02701		0.991541	1.00305	0.928602		0.92129	0.976626	0.872412		1.28459	0.997967	1.91931		0.456057	0.973348	0.268154		1.17225	1.00727	1.50126
	1.0047	1.01178	1.09343		0.970837	1.00051	0.891606		0.880527	1.01178	0.745985		1.06781	1.00102	0.946346		1.30667	0.97561	1.70638		1.32875	0.960366	1.72412		0.468801	0.955561	0.294051		1.22645	0.996885	1.40079
	1.12324	1.01997	1.24927		1.05174	1.00358	1.22628		0.982126	1.01485	1.15985		0.963441	0.990854	0.958175		1.23039	0.950203	1.54373						0.476994	0.977301	0.285697
									1.08373	1.00563	1.16496						1.22839	0.957317	1.52302						0.478815	0.959514	0.30491
																	1.0076	0.977642	1.09125						0.49429	0.944691	0.375081
																	0.736631	0.931911	0.585551
																	1.35082	0.970528	1.90452
																	1.04172	0.932927	1.1918
																	1.35082	0.935976	1.80989
Average	1	1	1	Average	0.968687	0.997586	0.942701	Average	0.988349	0.988853	0.987704	Average	1	1	1	Average	1.11679	0.968496	1.32991	Average	1.19427	0.972405	1.52189	Average	0.453497	0.951609	0.291022	Average	1.26489	0.999361	1.59775
S.E.	0.0303395	0.00471582	0.0629916	S.E.	0.0259559	0.0050213	0.0601476	S.E.	0.0233138	0.00687212	0.0655187	S.E.	0.0244628	0.00256344	0.0485799	S.E.	0.0361578	0.00436434	0.0795236	S.E.	0.0324069	0.00670945	0.0910283	S.E.	0.0116495	0.00561391	0.0149995	S.E.	0.0241503	0.00395164	0.0483735

## Sheet: Figure 3f
Figure 3f
Mock																tZ																	iP
Distance (um)	Root 1	Root 2	Root 3	Root 4	Root 5	Root 6	Root 7	Root 8	Root 9	Root 10	Root 11	Average	S.D.	S.E.		Distance (um)	Root 1	Root 2	Root 3	Root 4	Root 5	Root 6	Root 7	Root 8	Root 9	Root 10	Root 11	Root 12	Average	S.D.	S.E.		Distance (um)	Root 1	Root 2	Root 3	Root 4	Root 5	Root 6	Root 7	Root 8	Root 9	Root 10	Average	S.D.	S.E.
0	0.00223561	0.00143511	0.00216535	0.00253301	0.00154759	0.0015652	0.00127946	0.00071051	0.00110216	0.00110655	0.00174392	0.00158404	0.000550315	0.000165926		0	0.00191449	0.00631242	0.00346655	0.00272801	0.00791481	0.0027943	0.0026656	0.00271464	0.00198919	0.00326848	0.00231675	0.00249757	0.0033819	0.00183144	0.000528691		0	0.00653256	0.00525772	0.00433075	0.00386859	0.00363061	0.00426831	0.00369225	0.00378415	0.00565	0.00542198	0.00464369	0.00100406	0.000317512
0.4151	0.00212184	0.0012741	0.0022288	0.00235121	0.00164214	0.00145465	0.00114769	0.00062141	0.00091714	0.00112237	0.0017676	0.00151354	0.000562463	0.000169589		0.4151	0.00192753	0.00656839	0.00316866	0.00248111	0.00739497	0.00274891	0.00274494	0.00234895	0.00187423	0.0031993	0.00204339	0.00236401	0.0032387	0.00180887	0.000522175		0.4151	0.00687752	0.0050911	0.00415652	0.00378663	0.00361144	0.00404587	0.0036596	0.00377326	0.00623366	0.00556138	0.0046797	0.00118642	0.000375178
0.8303	0.00213051	0.00130233	0.00192286	0.00293829	0.00152575	0.00140053	0.00108794	0.00063362	0.00093959	0.00115052	0.00196274	0.00154497	0.000651394	0.000196403		0.8303	0.00203708	0.00756789	0.00336155	0.00244018	0.00715163	0.00270429	0.00261866	0.00236642	0.00197329	0.00310526	0.00195938	0.00230758	0.00329943	0.00194607	0.000561781		0.8303	0.00664742	0.00542435	0.00452868	0.00385018	0.00342246	0.00436716	0.00366255	0.00372705	0.00593881	0.00577239	0.00473411	0.00113076	0.000357577
1.2454	0.00188568	0.0014273	0.00196086	0.00281816	0.00135603	0.00140062	0.00125688	0.00059628	0.00092772	0.00122085	0.00188912	0.00152177	0.000596827	0.00017995		1.2454	0.00217555	0.00813848	0.00343714	0.00259154	0.0067896	0.00290549	0.00281276	0.00247383	0.00189203	0.00337679	0.0019644	0.00259118	0.00342907	0.00196616	0.000567581		1.2454	0.00634503	0.00543082	0.004161	0.00361293	0.00325057	0.00444545	0.00356679	0.00387428	0.0061025	0.00565386	0.00464432	0.00113969	0.0003604
1.6605	0.00172954	0.00125405	0.00196703	0.002905	0.00156679	0.00141356	0.00153367	0.0006349	0.00091781	0.00087247	0.00181308	0.00150981	0.000624218	0.000188209		1.6605	0.00193037	0.00824473	0.00352002	0.0025795	0.00695085	0.00296735	0.00286349	0.00231293	0.00194072	0.00382679	0.00208185	0.00267789	0.00349137	0.00202383	0.000584228		1.6605	0.00628484	0.00559317	0.0043482	0.00346253	0.00321305	0.00484496	0.00365762	0.00385911	0.00664377	0.00560464	0.00475119	0.00122749	0.000388168
2.0757	0.00190407	0.0013171	0.00200781	0.00304939	0.00148978	0.00128278	0.00142224	0.00062977	0.00082138	0.00094633	0.00187803	0.00152261	0.000676033	0.000203832		2.0757	0.00216526	0.0084699	0.00358854	0.00266971	0.00689293	0.00330839	0.00300968	0.00213159	0.00188501	0.00345865	0.00202513	0.00263382	0.00351988	0.00205318	0.000592702		2.0757	0.00682841	0.00534944	0.00436133	0.0036759	0.00314697	0.0047451	0.00354654	0.00378863	0.00658786	0.00594259	0.00479728	0.00132093	0.000417716
2.4908	0.00202481	0.0012772	0.00226717	0.00282163	0.00155458	0.00147558	0.00155215	0.00060435	0.00088842	0.00102159	0.00184164	0.00157537	0.000642334	0.000193671		2.4908	0.00211896	0.00879525	0.0037685	0.00269208	0.00717445	0.00367389	0.0030514	0.00196562	0.00185735	0.00308715	0.00211374	0.00248389	0.00356519	0.0021853	0.000630843		2.4908	0.00683486	0.0051585	0.00467968	0.00404111	0.00325026	0.00535754	0.00380083	0.00414155	0.00653696	0.00595005	0.00497513	0.00120356	0.000380598
2.9059	0.00212707	0.00124889	0.00237588	0.00259992	0.00152024	0.00160549	0.0015788	0.00078716	0.00088783	0.00094266	0.00173508	0.00158264	0.000602053	0.000181526		2.9059	0.00211944	0.00898122	0.00335529	0.00256828	0.00707997	0.00343789	0.00309887	0.00203764	0.00199673	0.00341509	0.00221046	0.00229149	0.00354936	0.00220164	0.000635559		2.9059	0.00725092	0.00513787	0.00498479	0.00431533	0.00323664	0.00582022	0.00398239	0.0042826	0.00702191	0.00600926	0.00520419	0.00131558	0.000416024
3.3211	0.00218069	0.00134556	0.00265555	0.00284236	0.00145521	0.00163015	0.00178783	0.00067355	0.00091567	0.00114704	0.00197415	0.00169161	0.000685288	0.000206622		3.3211	0.0021051	0.00939305	0.00339423	0.00269512	0.0067437	0.00361189	0.00324662	0.00194356	0.00213784	0.00332375	0.00222021	0.0025791	0.00361618	0.00222719	0.000642934		3.3211	0.00740843	0.00558089	0.00499795	0.00453216	0.00350845	0.0057383	0.00412867	0.00421393	0.00722033	0.006088	0.00534171	0.0013102	0.000414323
3.7362	0.00246517	0.00127428	0.00286112	0.00306116	0.00161907	0.00176135	0.00169868	0.00066613	0.00080404	0.00101834	0.00181387	0.0017312	0.000794767	0.000239631		3.7362	0.00205933	0.00985364	0.00351974	0.00253614	0.00668063	0.00386938	0.00300059	0.00197478	0.0021336	0.00320759	0.00212047	0.00255887	0.00362623	0.0023501	0.000678414		3.7362	0.00730625	0.00549311	0.00509193	0.00501354	0.00366351	0.00563697	0.00432371	0.00437261	0.00719698	0.00601046	0.00541091	0.0011913	0.000376723
4.1513	0.00292937	0.00156531	0.00327041	0.00337447	0.00186342	0.00175713	0.00162003	0.00064659	0.00077482	0.00105838	0.00177044	0.00187549	0.000942306	0.000284116		4.1513	0.0020438	0.00957291	0.00365306	0.00257535	0.00681594	0.00418201	0.00290586	0.00185776	0.00206846	0.00318374	0.00206788	0.00240319	0.00361083	0.00232859	0.000672206		4.1513	0.00730004	0.00575679	0.00552705	0.00513436	0.00334475	0.00585049	0.00444499	0.00450724	0.00710035	0.00641292	0.0055379	0.00123321	0.000389975
4.5665	0.00316401	0.00147426	0.00329381	0.00308703	0.00197265	0.00199366	0.00154887	0.00067188	0.00097748	0.00112253	0.00180051	0.00191879	0.000907627	0.00027366		4.5665	0.00218375	0.00939384	0.00370568	0.00271825	0.006825	0.0041299	0.00280498	0.00178675	0.00216544	0.00320812	0.00200507	0.00243207	0.00361324	0.00227799	0.000657599		4.5665	0.00725782	0.00612266	0.00576704	0.00553329	0.00335762	0.00583532	0.00467682	0.00444071	0.00757097	0.00604719	0.00566094	0.00126409	0.00039974
4.9816	0.00333275	0.00155239	0.00384013	0.00303269	0.00187761	0.00230019	0.00164834	0.00084872	0.00102536	0.00129409	0.00194209	0.00206312	0.000969075	0.000292187		4.9816	0.00234169	0.00917309	0.00372696	0.00285901	0.00689047	0.00457361	0.002986	0.0018877	0.00219717	0.00307865	0.00196057	0.00250341	0.00368153	0.00222266	0.000641625		4.9816	0.00741114	0.00631814	0.0058987	0.00588468	0.00372204	0.0056485	0.00484078	0.00400648	0.0077069	0.00607133	0.00575087	0.00129291	0.000408855
5.3967	0.00358903	0.00154615	0.00363285	0.00332676	0.00194303	0.00222307	0.00152735	0.0007287	0.00108217	0.00125513	0.00190755	0.00206925	0.00101996	0.000307529		5.3967	0.00245051	0.00905844	0.00389575	0.00261309	0.00689463	0.00515488	0.00308423	0.00189152	0.0020988	0.00294952	0.00209149	0.00235727	0.00371168	0.00223569	0.000645389		5.3967	0.00800912	0.0061776	0.00564441	0.0059782	0.00378129	0.00552606	0.00508973	0.00403223	0.00780938	0.00637637	0.00584244	0.00138284	0.000437293
5.8119	0.00369655	0.0015382	0.00348972	0.00329895	0.00202289	0.00216134	0.00138388	0.00078356	0.00116951	0.0013006	0.00201829	0.0020785	0.000999769	0.000301442		5.8119	0.00252919	0.00869917	0.00400692	0.00271303	0.00705076	0.00526774	0.00345474	0.00189364	0.00208662	0.00291335	0.00200594	0.00229992	0.00374342	0.002184	0.000630467		5.8119	0.00795849	0.00634828	0.0057912	0.0057886	0.00383922	0.00538689	0.00516097	0.00410739	0.00751383	0.0061248	0.00580197	0.00130346	0.000412192
6.227	0.0039924	0.00172158	0.0037799	0.00347847	0.00229264	0.00249075	0.0014603	0.00089561	0.0012969	0.0014471	0.00203027	0.00226236	0.00106218	0.00032026		6.227	0.00261359	0.00904171	0.00394865	0.00280204	0.00687697	0.00539125	0.00314197	0.00183413	0.00213028	0.00287649	0.00202842	0.00257645	0.00377183	0.00222518	0.000642353		6.227	0.00826647	0.0066342	0.00598021	0.0061558	0.00393738	0.00503693	0.00509064	0.00418073	0.00761219	0.00662824	0.00595228	0.00140844	0.000445389
6.6421	0.00420888	0.00161839	0.00387582	0.00346907	0.00244538	0.00250076	0.00166238	0.00093764	0.00127439	0.00157666	0.00210966	0.00233446	0.00108998	0.000328642		6.6421	0.0024496	0.00890625	0.0039223	0.00279122	0.00725953	0.00541041	0.00356039	0.00212217	0.00206367	0.00282333	0.00214092	0.00251592	0.00383048	0.00223044	0.000643871		6.6421	0.00830192	0.00694887	0.00567967	0.00633638	0.0042982	0.00519554	0.00508437	0.00416852	0.00747338	0.00622097	0.00597078	0.00134834	0.000426381
7.0573	0.00414219	0.00159748	0.00394559	0.00332291	0.00241405	0.00264299	0.00166486	0.00085352	0.0012288	0.00151745	0.0023183	0.00233165	0.00109622	0.000330524		7.0573	0.00217972	0.00870251	0.00423979	0.00276629	0.00712903	0.00526552	0.0034849	0.00198451	0.00220504	0.00271238	0.00196773	0.00249574	0.0037611	0.00220154	0.000635528		7.0573	0.0081829	0.00682383	0.00595441	0.00642537	0.0042941	0.00508715	0.00516913	0.00416913	0.00777151	0.00570458	0.00595821	0.00135895	0.000429737
7.4724	0.00412023	0.00154854	0.00379728	0.00315767	0.00239567	0.00289597	0.00173986	0.00096128	0.00128489	0.00143484	0.00214259	0.00231626	0.00105482	0.00031804		7.4724	0.00225749	0.00874967	0.00399675	0.00260181	0.00690431	0.00533169	0.0037219	0.002062	0.00233495	0.00271307	0.00195266	0.00231694	0.00374527	0.00217979	0.000629252		7.4724	0.00786336	0.00717322	0.00582187	0.0065576	0.00424609	0.00469803	0.00522521	0.00439563	0.00767232	0.0057525	0.00594058	0.00133164	0.000421102
7.8875	0.00439182	0.00180481	0.00371994	0.00337158	0.00244486	0.00267759	0.00139041	0.00092875	0.00140268	0.00174878	0.00211492	0.00236329	0.00108425	0.000326913		7.8875	0.0023132	0.00833864	0.00402337	0.00274842	0.00683981	0.00529836	0.00378543	0.00203692	0.00230949	0.00270933	0.00193082	0.0026864	0.00375168	0.00205994	0.000594653		7.8875	0.00834204	0.00709857	0.0055564	0.00698801	0.0042144	0.00429078	0.00490298	0.00414646	0.00736719	0.00589882	0.00588056	0.00150372	0.000475519
8.3027	0.00424769	0.00189546	0.00343428	0.00319834	0.00252501	0.00288953	0.00134446	0.000911	0.00137912	0.00181887	0.00198529	0.00232991	0.00102274	0.000308368		8.3027	0.00240382	0.00807407	0.00422296	0.00270174	0.00653407	0.00500893	0.00376785	0.00193246	0.0024223	0.00278649	0.00199354	0.00251641	0.00369705	0.00194788	0.000562303		8.3027	0.00840105	0.00710549	0.00544547	0.00703941	0.00443871	0.00448265	0.0046195	0.00444937	0.0072653	0.00561699	0.00588639	0.00145464	0.000459998
8.7178	0.00410073	0.00171514	0.00355884	0.00324706	0.00258915	0.00290219	0.00137311	0.0009846	0.00136448	0.00151459	0.0018772	0.00229337	0.0010379	0.000312937		8.7178	0.00231053	0.0080394	0.00412778	0.00293178	0.00637003	0.00507098	0.00408231	0.00203929	0.00238693	0.00281221	0.00184207	0.00244688	0.00370502	0.00193017	0.000557192		8.7178	0.00846198	0.00716626	0.00551623	0.00665679	0.00390144	0.00454548	0.00437462	0.00442946	0.00694722	0.00549678	0.00574963	0.00149958	0.000474207
9.1329	0.00387004	0.00172651	0.00349231	0.00302181	0.00245991	0.00280037	0.0013244	0.00113242	0.00130035	0.00148097	0.00193685	0.00223145	0.000952775	0.000287273		9.1329	0.00230711	0.00837158	0.00417292	0.00254212	0.00632478	0.00549546	0.00379298	0.00206472	0.00237219	0.00243774	0.00184615	0.00243193	0.00367997	0.00205648	0.000593656		9.1329	0.00843621	0.00727727	0.00549064	0.0070855	0.00363166	0.00412857	0.00451025	0.00427461	0.00706958	0.00559128	0.00574956	0.00163285	0.000516352
9.5481	0.00399542	0.00199566	0.00296776	0.00279332	0.0026564	0.00269892	0.00136104	0.00120695	0.00131644	0.0014769	0.00218311	0.00224108	0.000874029	0.00026353		9.5481	0.00222216	0.00813883	0.00417248	0.00229587	0.00626723	0.00570457	0.0038797	0.00184258	0.00213603	0.00243249	0.00196959	0.00238291	0.00362037	0.00206439	0.000595939		9.5481	0.0082322	0.00702023	0.00523531	0.00718682	0.00384704	0.00406734	0.00437132	0.0045285	0.00650127	0.00532628	0.00563163	0.0015112	0.000477882
9.9632	0.00405947	0.00199655	0.00282463	0.00260555	0.00259285	0.00275203	0.00127111	0.00128089	0.00127845	0.00134331	0.00182411	0.00216627	0.000890633	0.000268536		9.9632	0.00232048	0.00757722	0.00413018	0.002734	0.00579454	0.00581588	0.0037352	0.00184962	0.0022175	0.00230725	0.00197896	0.0023833	0.00357034	0.00188233	0.000543382		9.9632	0.00827263	0.00729939	0.00493335	0.00739001	0.00339026	0.00367833	0.00471269	0.00431305	0.00640799	0.00513215	0.00555298	0.00168485	0.000532795
10.3783	0.00390286	0.00215569	0.00289293	0.00244546	0.00237722	0.00278455	0.00129744	0.00124329	0.00134758	0.00131187	0.00189	0.0021499	0.000844334	0.000254576		10.3783	0.00224232	0.00778664	0.00382201	0.00288477	0.00575876	0.00590327	0.00344324	0.00175198	0.00216866	0.002142	0.00189122	0.00255964	0.00352954	0.00194128	0.0005604		10.3783	0.00756332	0.0072198	0.00493194	0.00690756	0.00342877	0.00366275	0.00456604	0.00439201	0.00588979	0.00488551	0.00534475	0.00147471	0.000466343
10.7935	0.003932	0.00197323	0.00289085	0.00238782	0.00252134	0.00283487	0.00137889	0.00112658	0.00125712	0.00135054	0.00216667	0.00216545	0.000865745	0.000261032		10.7935	0.00225475	0.00748559	0.00377446	0.0029819	0.005474	0.00596874	0.00330696	0.00171088	0.00218408	0.00210728	0.00188699	0.00248084	0.00346804	0.00186617	0.000538717		10.7935	0.00781378	0.00721335	0.00505961	0.00665476	0.00332433	0.00365294	0.0043408	0.00426922	0.00590667	0.00502252	0.0053258	0.00152426	0.000482012
11.2086	0.00369367	0.00198243	0.00317817	0.00205357	0.00258546	0.00254473	0.00141663	0.00121081	0.00119123	0.00147694	0.00204609	0.00212543	0.000813584	0.000245305		11.2086	0.00207382	0.00722033	0.00384739	0.00282463	0.00513226	0.00583674	0.00318746	0.00156681	0.00225515	0.00200641	0.00171466	0.00243275	0.00334153	0.00181451	0.000523803		11.2086	0.00731603	0.0075387	0.00494867	0.00671241	0.00369428	0.00371213	0.00442242	0.00416262	0.00558201	0.00480158	0.00528909	0.00144086	0.00045564
11.6237	0.00350508	0.00170549	0.00298985	0.00200749	0.00243183	0.00247985	0.0013071	0.00134563	0.00122705	0.00127055	0.00186861	0.00201259	0.000761707	0.000229663		11.6237	0.0023156	0.00700346	0.00413161	0.00298489	0.00500118	0.00558318	0.00275043	0.00184314	0.00226881	0.0017834	0.00155761	0.00232096	0.00329536	0.00174159	0.000502754		11.6237	0.00726406	0.00792704	0.00494449	0.0070182	0.00348813	0.00377216	0.00422355	0.00406246	0.00519272	0.00464569	0.00525385	0.00158336	0.000500702
12.0389	0.00367509	0.00166315	0.00275713	0.00208044	0.00217602	0.00246133	0.00138606	0.00126164	0.00124909	0.00140346	0.00202022	0.00201215	0.00074723	0.000225298		12.0389	0.0024172	0.00696116	0.00394384	0.00268457	0.00497428	0.00525862	0.00271462	0.00165962	0.00207906	0.00206148	0.00172065	0.00233565	0.00323423	0.00168001	0.000484976		12.0389	0.00695757	0.00823661	0.00470994	0.00652078	0.00349332	0.00356231	0.00444466	0.00373417	0.00523069	0.00449622	0.00513863	0.00160095	0.000506263
12.454	0.00394809	0.0017341	0.0029237	0.0018379	0.00223222	0.0023675	0.00121909	0.00116752	0.00139945	0.00135499	0.00186548	0.00200455	0.000838549	0.000252832		12.454	0.00208785	0.00720763	0.00393433	0.00232604	0.00484311	0.00513139	0.00266809	0.00182529	0.00203289	0.00192154	0.00157491	0.00222626	0.00314828	0.00175182	0.000505706		12.454	0.0071283	0.00771794	0.0043195	0.00651528	0.0036486	0.00382683	0.00435427	0.00356874	0.00488316	0.00423205	0.00501947	0.00152548	0.000482398
12.8691	0.00381775	0.00182678	0.00300152	0.00178842	0.00213554	0.00204276	0.00126273	0.00124382	0.00133608	0.00123882	0.00166038	0.00194133	0.000813343	0.000245232		12.8691	0.00214395	0.00711063	0.00373115	0.00236526	0.0048696	0.00517179	0.00245336	0.00174852	0.00210873	0.00187511	0.00175472	0.00225652	0.00313244	0.00172145	0.000496941		12.8691	0.00705396	0.00798273	0.0044189	0.00598467	0.0036711	0.00378128	0.00417451	0.00362999	0.00493936	0.0042137	0.00498502	0.00152213	0.000481341
13.2843	0.00396114	0.00184774	0.00246337	0.00190048	0.00195639	0.00182146	0.00142674	0.00131397	0.00126512	0.00116444	0.001561	0.00188017	0.000787394	0.000237408		13.2843	0.0021821	0.00715496	0.0036831	0.00249685	0.00471399	0.00462538	0.00237937	0.00152813	0.00220065	0.00178691	0.00159606	0.00228203	0.00305246	0.00168813	0.000487322		13.2843	0.00746482	0.0073771	0.00438679	0.00548893	0.00329212	0.00353194	0.00404274	0.00371105	0.00452373	0.00402918	0.00478484	0.00151647	0.000479551
13.6994	0.00386611	0.00184053	0.00256763	0.00190307	0.00204277	0.00173528	0.00138765	0.00124383	0.00127335	0.00108746	0.00155137	0.00186355	0.000788371	0.000237703		13.6994	0.00214886	0.00643053	0.00343806	0.00231924	0.0046714	0.00464089	0.00245257	0.00168446	0.00196198	0.00159652	0.00132767	0.0022165	0.00290739	0.00156727	0.000452431		13.6994	0.0072375	0.00684471	0.00414377	0.00567339	0.00346907	0.00342864	0.00394205	0.00323022	0.00441306	0.00375167	0.00461341	0.00145558	0.000460296
14.1145	0.00379497	0.0018029	0.00255981	0.00168676	0.00214809	0.0016883	0.00127045	0.00123509	0.00132023	0.00122567	0.00156051	0.0018448	0.00076802	0.000231567		14.1145	0.00192769	0.00610388	0.00340566	0.00237909	0.00457672	0.00457029	0.00238412	0.00142403	0.00198136	0.00181603	0.00139656	0.00220017	0.00284713	0.00149297	0.000430984		14.1145	0.00703222	0.00682684	0.00418317	0.0053827	0.00354376	0.00325936	0.00388883	0.00314483	0.0045958	0.00359361	0.00454511	0.00142126	0.000449442
14.5297	0.00383141	0.00207523	0.00246197	0.00174231	0.00187309	0.00142492	0.00127781	0.00125056	0.00130833	0.00105687	0.00152544	0.00180254	0.000789544	0.000238056		14.5297	0.00163326	0.00590502	0.00324167	0.00213401	0.00459638	0.0041298	0.00234998	0.00157852	0.00191645	0.00187363	0.00143617	0.00207641	0.00273927	0.00142411	0.000411106		14.5297	0.00682147	0.00652468	0.00391896	0.00514692	0.00335521	0.0032106	0.00384322	0.0031532	0.00427276	0.00354948	0.00437965	0.00134467	0.000425223
14.9448	0.00356847	0.00204017	0.00225557	0.00161389	0.00186166	0.00148851	0.00115995	0.00127996	0.00135953	0.00106135	0.00157782	0.00175153	0.000705083	0.000212591		14.9448	0.00171282	0.00566745	0.00306139	0.00203197	0.00451003	0.00390321	0.00208253	0.00176257	0.00189277	0.00181006	0.0014817	0.00177018	0.00264056	0.00135147	0.000390135		14.9448	0.00696864	0.00655366	0.00393986	0.00476348	0.00349919	0.00304415	0.00391486	0.00296935	0.0040766	0.00335827	0.00430881	0.00139915	0.00044245
15.3599	0.00326829	0.00225575	0.00217898	0.00149722	0.0018561	0.00148577	0.00108388	0.00119869	0.00110171	0.00083371	0.00133764	0.00164525	0.000703338	0.000212065		15.3599	0.00183206	0.00532037	0.00314014	0.00206002	0.00452711	0.00385156	0.00193406	0.00154551	0.00193644	0.00160825	0.00142458	0.00179248	0.00258105	0.00130949	0.000378016		15.3599	0.00648286	0.00631965	0.00373664	0.00452495	0.00357394	0.00282373	0.00342956	0.00276586	0.00419109	0.00346163	0.00413099	0.00131059	0.000414444
15.7751	0.00302096	0.00268019	0.00222938	0.00147346	0.00200644	0.00139585	0.00104671	0.0012829	0.00118724	0.00094854	0.00126811	0.00168543	0.000695432	0.000209681		15.7751	0.00171476	0.00497461	0.0029395	0.00209951	0.00403828	0.00340826	0.00230534	0.00142734	0.0017832	0.00160051	0.00129761	0.00182729	0.00245135	0.00115469	0.00033333		15.7751	0.00648911	0.00629831	0.00348979	0.00422541	0.00353915	0.00300353	0.00369365	0.00287839	0.00370076	0.00291955	0.00402377	0.00131646	0.0004163
16.1902	0.00256557	0.00264511	0.00204979	0.00151242	0.00194505	0.00138684	0.00098467	0.0013505	0.00138299	0.0009241	0.00116945	0.00162877	0.000593308	0.000178889		16.1902	0.00174085	0.00492123	0.00301215	0.00208184	0.0040445	0.00354051	0.00202231	0.00119021	0.00177424	0.0013816	0.00140794	0.00176468	0.00240684	0.00119447	0.000344814		16.1902	0.00630192	0.00556485	0.00338776	0.00409512	0.00344735	0.00296591	0.00320601	0.00284218	0.00358464	0.00300064	0.00383964	0.00117338	0.000371054
16.6053	0.00238007	0.00219937	0.00185394	0.00132556	0.00193591	0.00132967	0.00095403	0.00140419	0.00134996	0.00083158	0.00127904	0.00153121	0.000495282	0.000149333		16.6053	0.0015739	0.00477234	0.00301377	0.00237647	0.00395325	0.00306765	0.00183063	0.00118507	0.00162763	0.00141981	0.00131408	0.00163606	0.00231422	0.00115121	0.000332326		16.6053	0.00635153	0.00525154	0.00349451	0.00400312	0.00345758	0.0029144	0.00312788	0.0024663	0.00336687	0.00290822	0.0037342	0.00119366	0.000377469
17.0205	0.00218674	0.00192709	0.00181975	0.00124461	0.00185507	0.00121243	0.0009499	0.00134994	0.00114227	0.00093675	0.0010938	0.00142894	0.000437042	0.000131773		17.0205	0.00152993	0.00473256	0.00281231	0.00226401	0.00391919	0.00312132	0.00178986	0.00107586	0.00181554	0.00142186	0.00130972	0.00141801	0.00226751	0.00115132	0.000332358		17.0205	0.00595466	0.00544941	0.00332772	0.00398128	0.00317952	0.00284585	0.0032206	0.00233987	0.00328515	0.00285712	0.00364412	0.00116872	0.000369582
17.4356	0.00218625	0.00177222	0.00139062	0.00123736	0.00205316	0.0012973	0.00088624	0.00116281	0.0011405	0.00094011	0.00115635	0.0013839	0.000433129	0.000130593		17.4356	0.00175682	0.0046315	0.00290338	0.00198403	0.00377374	0.00307724	0.00202945	0.00118287	0.00171056	0.00142641	0.00133379	0.00156964	0.00228162	0.00108148	0.000312196		17.4356	0.00596966	0.005145	0.00316891	0.00382936	0.00353806	0.00285034	0.00330246	0.00237588	0.0035202	0.00256508	0.00362649	0.00112862	0.0003569
17.8507	0.00194366	0.0016142	0.00127602	0.00108609	0.00178731	0.00112432	0.00087319	0.00104298	0.00092512	0.00090346	0.00110549	0.0012438	0.000371051	0.000111876		17.8507	0.00154889	0.00455984	0.00287592	0.00192072	0.00355502	0.00288986	0.00202687	0.00113083	0.00160622	0.00143389	0.00132414	0.00157501	0.00220393	0.00104923	0.000302888		17.8507	0.00549739	0.00490797	0.00343623	0.00361031	0.00324833	0.00273063	0.00332884	0.00235811	0.00342746	0.00259537	0.00351406	0.000988731	0.000312664
18.2658	0.00226762	0.00161283	0.00131082	0.00102573	0.00167765	0.0011663	0.00087608	0.0012824	0.0010202	0.00089372	0.0011939	0.00130248	0.000412862	0.000124482		18.2658	0.00130302	0.00444682	0.00293195	0.00194728	0.00352263	0.00284202	0.00171054	0.00107276	0.00155278	0.00134965	0.00125354	0.00135712	0.00210751	0.00107744	0.000311031		18.2658	0.00539432	0.00545045	0.00318449	0.00354165	0.0030132	0.00267583	0.00338505	0.00245211	0.00334022	0.00252587	0.00349632	0.00107991	0.000341497
18.681	0.002052	0.00141261	0.00130585	0.00111825	0.00167368	0.00122678	0.00081737	0.00126041	0.001059	0.00086708	0.00112533	0.00126531	0.000354051	0.00010675		18.681	0.0014035	0.00447638	0.00267649	0.00187243	0.00337385	0.00249858	0.0017115	0.00119512	0.00161552	0.00136825	0.00099872	0.00144369	0.00205284	0.00102933	0.000297143		18.681	0.00543481	0.00526	0.00330244	0.00360741	0.0029681	0.0024037	0.00322399	0.00229936	0.00321873	0.0024952	0.00342137	0.00110157	0.000348347
19.0961	0.00199458	0.00126193	0.00108581	0.00095631	0.00168162	0.00122487	0.00074671	0.00145313	0.00094577	0.00085731	0.00111521	0.0012112	0.000373847	0.000112719		19.0961	0.00119533	0.00425904	0.00295411	0.00201758	0.00344202	0.0026327	0.0015864	0.00116468	0.00146938	0.00127561	0.0012437	0.0016541	0.00207455	0.00101986	0.000294407		19.0961	0.00540608	0.00501452	0.00336247	0.00355635	0.00317359	0.00251595	0.00322034	0.0021359	0.00334231	0.00263468	0.00343622	0.00103794	0.000328225
19.5112	0.0020604	0.00131843	0.00110473	0.00089936	0.00160425	0.00113828	0.00067333	0.00131931	0.00089247	0.00083731	0.0010316	0.00117086	0.000394684	0.000119002		19.5112	0.00110417	0.00404542	0.00304169	0.00188059	0.00309354	0.00263693	0.00157095	0.00101614	0.00151079	0.00143568	0.00129619	0.00158563	0.00201814	0.000956323	0.000276067		19.5112	0.0050131	0.00451519	0.00318686	0.00381942	0.00306582	0.0024005	0.00303137	0.00213744	0.00288965	0.0027248	0.00327842	0.000911423	0.000288217
19.9264	0.00189039	0.00121174	0.00107471	0.00093008	0.00142476	0.00101638	0.00064779	0.00144771	0.00072908	0.00090753	0.0010561	0.00112148	0.000357219	0.000107705		19.9264	0.00120461	0.0041611	0.00263146	0.0019277	0.00310384	0.00237379	0.00155848	0.00097685	0.00145248	0.00122671	0.00135306	0.00157398	0.001962	0.000943272	0.000272299		19.9264	0.0050754	0.00470481	0.00315786	0.00403724	0.00274215	0.00234707	0.00310508	0.00218215	0.00304494	0.00268009	0.00330768	0.000980072	0.000309926
20.3415	0.00173549	0.00111859	0.00116507	0.00084867	0.00142477	0.00110454	0.00063124	0.00140019	0.00082598	0.00096531	0.00111784	0.00112161	0.000312306	9.41638e-05		20.3415	0.00133652	0.00422079	0.00263237	0.00183036	0.00306832	0.00250095	0.00150468	0.0009477	0.00144325	0.00128303	0.00124504	0.00152444	0.00196145	0.000960494	0.000277271		20.3415	0.00505281	0.00498914	0.00304453	0.00374429	0.00266169	0.00213215	0.00319527	0.00217829	0.00264207	0.00240731	0.00320476	0.0010733	0.000339407
20.7566	0.00173693	0.00132229	0.00103722	0.0008231	0.00133158	0.00120735	0.00063328	0.00123709	0.00090257	0.00079585	0.00094876	0.00108873	0.000314713	9.48896e-05		20.7566	0.00108689	0.00410933	0.00276915	0.00188718	0.00292084	0.00269443	0.00157122	0.00105527	0.00116765	0.00131565	0.00125006	0.00166366	0.00195761	0.000958646	0.000276737		20.7566	0.00461479	0.00468091	0.00280237	0.00360689	0.00251625	0.0019937	0.00280441	0.00226412	0.00262518	0.00250019	0.00304088	0.000945186	0.000298894
21.1718	0.0017956	0.00106949	0.00099192	0.00096571	0.00141688	0.00110204	0.00057704	0.00130263	0.00072698	0.0008559	0.00114035	0.00108587	0.000335802	0.000101248		21.1718	0.00124568	0.00414766	0.00282405	0.00185087	0.00293327	0.00275562	0.0016351	0.0010836	0.00123836	0.00114499	0.00134082	0.00167331	0.00198944	0.000960525	0.00027728		21.1718	0.00458	0.00456022	0.00261254	0.00333768	0.0026175	0.00201765	0.0030022	0.00234383	0.00268963	0.00230936	0.00300706	0.000901205	0.000284986
21.5869	0.00169299	0.00105227	0.00097074	0.00088732	0.00136457	0.00116446	0.00057939	0.0012842	0.00077302	0.00082603	0.00105583	0.00105917	0.000309929	9.3447e-05		21.5869	0.00132714	0.00442114	0.00274818	0.00178755	0.00248108	0.00248575	0.00176293	0.00092667	0.0013185	0.00106087	0.00129216	0.00126493	0.00190641	0.000994433	0.000287068		21.5869	0.00483837	0.00426527	0.00269215	0.00331861	0.00233352	0.00193343	0.00310241	0.00219333	0.00266899	0.0023439	0.002969	0.000939869	0.000297213
22.002	0.00169343	0.00105088	0.00099775	0.00104313	0.00120611	0.00101651	0.00052913	0.00096416	0.0008242	0.00075367	0.00099054	0.00100632	0.000290222	8.75054e-05		22.002	0.00108733	0.00409004	0.00302215	0.00157085	0.00252748	0.00251425	0.00163479	0.00086226	0.00123598	0.00123342	0.00122966	0.00137252	0.00186506	0.00096957	0.000279891		22.002	0.00452971	0.00402332	0.00276483	0.00336674	0.00226103	0.00201248	0.0028449	0.00218279	0.00264096	0.00237574	0.00290025	0.000830614	0.000262663
22.4172	0.00152652	0.00105499	0.00085639	0.00080985	0.00099133	0.00094314	0.00046367	0.00098469	0.00070745	0.00076992	0.00096447	0.000915675	0.000262638	7.91883e-05		22.4172	0.00117479	0.00382191	0.00310383	0.00140369	0.00251268	0.00266362	0.00151731	0.0008584	0.00138912	0.00110801	0.00111007	0.00161141	0.00185624	0.000937967	0.000270768		22.4172	0.00433095	0.00405421	0.00235505	0.00335771	0.00225975	0.00210568	0.00276115	0.00206144	0.00231907	0.00225539	0.00278604	0.000834848	0.000264002
22.8323	0.00139773	0.00098238	0.00089787	0.00074772	0.00109791	0.00092978	0.00052886	0.0009969	0.00068422	0.00075639	0.00094221	0.000905634	0.000230981	6.96434e-05		22.8323	0.00129392	0.00357142	0.00263255	0.00140728	0.00252772	0.0027972	0.00150685	0.00083623	0.00125995	0.00109701	0.00101827	0.0015451	0.00179112	0.000865562	0.000249866		22.8323	0.00422005	0.00397355	0.00251845	0.00325843	0.00206233	0.00218422	0.00266059	0.00193907	0.00236832	0.0021643	0.00273493	0.000810712	0.00025637
23.2474	0.0014092	0.00090847	0.00101754	0.00073708	0.00093479	0.00094462	0.00041778	0.00099664	0.00082639	0.00072382	0.00079297	0.000882664	0.000242775	7.31995e-05		23.2474	0.00119852	0.00370952	0.00286515	0.00174537	0.00236103	0.00249385	0.00133795	0.00083211	0.00131563	0.00108007	0.00108109	0.00144551	0.00178882	0.000878323	0.00025355		23.2474	0.00431582	0.00401897	0.00246169	0.003318	0.00200127	0.00198437	0.00268545	0.00197772	0.00263448	0.0020486	0.00274464	0.000864112	0.000273256
23.6626	0.00126109	0.00087875	0.00108721	0.00075836	0.00093643	0.0009095	0.00039732	0.00097162	0.00073382	0.00077117	0.00079519	0.000863678	0.000220424	6.64603e-05		23.6626	0.001164	0.00338579	0.00267405	0.0015069	0.00237031	0.00286154	0.00134444	0.0008624	0.0014067	0.0010923	0.00112021	0.00140546	0.00176618	0.000829426	0.000239435		23.6626	0.00414636	0.00383386	0.0026167	0.00349862	0.0019072	0.00187614	0.00250914	0.00202863	0.00248588	0.0019074	0.00268099	0.000849001	0.000268478
24.0777	0.00127198	0.00086261	0.00098236	0.00085998	0.00086116	0.00088143	0.00050401	0.00092371	0.00067147	0.00075101	0.0007898	0.000850865	0.000191674	5.77917e-05		24.0777	0.00102275	0.00354179	0.00267282	0.00168911	0.00226314	0.00263869	0.00137339	0.00089425	0.00124403	0.00100928	0.00113642	0.00162738	0.00175942	0.000837586	0.00024179		24.0777	0.00407407	0.00398104	0.00269428	0.0033049	0.00186064	0.00181199	0.00274566	0.00201211	0.00254294	0.00202474	0.00270524	0.000839564	0.000265493
24.4928	0.0011151	0.00076129	0.00096483	0.00071674	0.00099813	0.00078649	0.00044169	0.00083751	0.00063307	0.00090254	0.0008851	0.000822045	0.000185579	5.59541e-05		24.4928	0.0010783	0.00357853	0.00279847	0.00145457	0.00219574	0.00266691	0.00131931	0.00081794	0.00116769	0.00105679	0.0011496	0.00167475	0.00174655	0.000866578	0.00025016		24.4928	0.00418391	0.00385896	0.00245212	0.00313638	0.00179362	0.0018142	0.00276428	0.00205911	0.00241446	0.0021257	0.00266027	0.000830907	0.000262756
24.908	0.00115823	0.00073533	0.00089493	0.00072436	0.00090717	0.00085401	0.00041518	0.00095486	0.00055613	0.00087131	0.00081331	0.000807711	0.000199448	6.01359e-05		24.908	0.00114135	0.00355843	0.00264514	0.00163107	0.00208089	0.00289264	0.00136467	0.00078771	0.00121844	0.0010786	0.00114414	0.00162342	0.00176387	0.000855995	0.000247104		24.908	0.00404995	0.00377092	0.00236833	0.00304309	0.00192091	0.00168244	0.00270301	0.00199712	0.00237341	0.00220747	0.00261166	0.000789136	0.000249547
25.3231	0.00104	0.00077735	0.00086998	0.0008499	0.00075607	0.00087108	0.00040427	0.00089701	0.00053529	0.00080956	0.00074123	0.000777431	0.000175074	5.27868e-05		25.3231	0.00114466	0.00373802	0.0028472	0.00158385	0.0019542	0.00272519	0.0012481	0.00108036	0.00133714	0.00107222	0.00092802	0.00132502	0.00174867	0.000890822	0.000257158		25.3231	0.00411245	0.00363361	0.00231852	0.0028967	0.00186587	0.00170418	0.00263714	0.00206033	0.00200833	0.00202873	0.00252659	0.000801367	0.000253415
25.7382	0.00105183	0.00071925	0.00082041	0.00075638	0.00075237	0.00073458	0.0004179	0.00085202	0.00058176	0.00072052	0.00068283	0.000735441	0.000157905	4.76103e-05		25.7382	0.00106788	0.00355306	0.00263775	0.0014061	0.00183441	0.00242628	0.00118563	0.00082438	0.0012899	0.00108626	0.00102803	0.00118275	0.00162687	0.000829883	0.000239567		25.7382	0.00404633	0.0035951	0.0023118	0.00268541	0.00187465	0.00178989	0.00228125	0.00181274	0.00215473	0.00186042	0.00244123	0.000786653	0.000248762
26.1534	0.00103369	0.00074035	0.00067594	0.00075478	0.00077469	0.00075967	0.00042492	0.00096152	0.00060994	0.00069237	0.00076821	0.000745098	0.000161309	4.86366e-05		26.1534	0.0009902	0.003572	0.00253618	0.00121865	0.00185827	0.0025144	0.00113134	0.00078756	0.00130321	0.00117654	0.00110652	0.00117989	0.00161456	0.000839367	0.000242304		26.1534	0.00391525	0.00349532	0.00231264	0.00268722	0.00178761	0.00185522	0.00235101	0.00181262	0.00196502	0.00203308	0.0024215	0.00073969	0.000233911
26.5685	0.00101189	0.0007251	0.00071964	0.00074154	0.00078624	0.00068653	0.00035231	0.00071042	0.00049696	0.00060536	0.00079589	0.000693807	0.000169584	5.11315e-05		26.5685	0.0008768	0.00320783	0.00248563	0.00136241	0.00196882	0.00230502	0.00127364	0.00078305	0.00113665	0.00102814	0.00097382	0.00141557	0.00156812	0.000757481	0.000218666		26.5685	0.00360842	0.00340064	0.00222893	0.00225352	0.00188987	0.00165817	0.00245684	0.00190618	0.00215771	0.00192281	0.00234831	0.000652313	0.000206279
26.9836	0.00090995	0.00062045	0.00070091	0.0008129	0.00080861	0.00063435	0.00039149	0.00071312	0.0004509	0.00060287	0.0007902	0.000675977	0.000157443	4.7471e-05		26.9836	0.00084531	0.00313045	0.0026977	0.00125588	0.00204952	0.00237923	0.0011569	0.00073531	0.00119983	0.00098994	0.00083737	0.00134707	0.00155204	0.000805593	0.000232555		26.9836	0.00360842	0.0032921	0.00226215	0.00219424	0.00184064	0.00187365	0.00258416	0.00188566	0.00212145	0.00176255	0.0023425	0.000637419	0.000201569
27.3988	0.00097996	0.00064005	0.00083997	0.00076522	0.0007418	0.00061859	0.00027291	0.00087912	0.00053425	0.00059688	0.00078632	0.000695915	0.000193405	5.83139e-05		27.3988	0.00096951	0.00329283	0.00238508	0.00123856	0.00204113	0.00238041	0.00115985	0.00078204	0.00127658	0.00106673	0.00097433	0.0013063	0.00157278	0.000770738	0.000222493		27.3988	0.00359622	0.00333033	0.00240879	0.00220695	0.00176807	0.00180077	0.00227286	0.00174755	0.00206953	0.0019445	0.00231456	0.000647882	0.000204878
27.8139	0.00104302	0.00064535	0.00065024	0.00079024	0.0007968	0.00062269	0.00032799	0.00084325	0.00052606	0.00063091	0.00055544	0.000675635	0.000188394	5.6803e-05		27.8139	0.00100339	0.00324696	0.00227756	0.00126451	0.00208594	0.00231798	0.00106956	0.00084397	0.00119881	0.00097803	0.00084302	0.00136732	0.00154142	0.000761483	0.000219821		27.8139	0.00355965	0.0034569	0.00234826	0.0020246	0.00174641	0.00152666	0.00232184	0.0018401	0.00199185	0.00172774	0.0022544	0.000708791	0.000224139
28.229	0.00093559	0.0005917	0.00069966	0.00079963	0.00072869	0.00054968	0.0003623	0.00072815	0.00063515	0.00065803	0.0006582	0.000667889	0.000145528	4.38782e-05		28.229	0.00087184	0.00310499	0.00241381	0.0014355	0.00198098	0.00257508	0.00116154	0.00087235	0.00112219	0.00091755	0.00095004	0.0013242	0.00156084	0.000767307	0.000221502		28.229	0.00353806	0.00338376	0.00222376	0.00181102	0.00178136	0.00150295	0.0021746	0.00176816	0.00211309	0.00169919	0.00219959	0.000703183	0.000222366
28.6442	0.00087834	0.00053688	0.00082297	0.00086942	0.00071447	0.00054869	0.00040962	0.00071388	0.00058383	0.00058622	0.00061073	0.000661368	0.000150947	4.55122e-05		28.6442	0.00093453	0.003214	0.00238079	0.0013013	0.00190002	0.0025077	0.00118438	0.00075436	0.00126599	0.00102855	0.00084611	0.00127758	0.00154961	0.000776263	0.000224088		28.6442	0.00344326	0.00366533	0.00202504	0.00165106	0.00170257	0.00154957	0.00225172	0.00181403	0.00198591	0.00182307	0.00219116	0.000747894	0.000236505
29.0593	0.00086244	0.00054356	0.00067096	0.00087078	0.00085496	0.0005198	0.00043088	0.00077674	0.00042998	0.00059654	0.00063082	0.000653405	0.000167388	5.04694e-05		29.0593	0.00105817	0.00309547	0.00229761	0.00128564	0.00203475	0.00226702	0.0010254	0.00072437	0.00113117	0.00099932	0.00084148	0.00132696	0.00150728	0.000736926	0.000212732		29.0593	0.00353842	0.00320646	0.00207112	0.00169983	0.0015777	0.00152917	0.00230438	0.00159364	0.00209535	0.00183048	0.00214465	0.000699509	0.000221204
29.4744	0.00079939	0.00057512	0.00067866	0.00074634	0.0008346	0.00059236	0.0003278	0.0007366	0.00050104	0.00060169	0.00060304	0.000636058	0.000145372	4.38312e-05		29.4744	0.00100517	0.00315437	0.00207556	0.00138455	0.00179639	0.00218785	0.00097033	0.0008184	0.0008907	0.00087289	0.00090357	0.00112033	0.00143168	0.00072869	0.000210355		29.4744	0.003285	0.00316231	0.0021549	0.00178684	0.00167697	0.00154669	0.0021765	0.00183349	0.00212156	0.00187537	0.00216196	0.00059706	0.000188807
29.8896	0.00073368	0.00071138	0.00064292	0.00083675	0.00084119	0.00059721	0.00030955	0.00064146	0.00042172	0.00056321	0.00064654	0.000631419	0.000160273	4.83241e-05		29.8896	0.00086187	0.00311457	0.00219393	0.00119415	0.00162163	0.0022425	0.0011138	0.00074322	0.00103764	0.00081989	0.00093226	0.00120406	0.00142329	0.000731917	0.000211286		29.8896	0.00324273	0.00349542	0.0020654	0.00160384	0.0016833	0.00161888	0.00205705	0.00154935	0.00192204	0.00177088	0.00210089	0.000695266	0.000219863
30.3047	0.00082952	0.00070753	0.00062779	0.00073941	0.00092689	0.00061414	0.00034825	0.00072234	0.00047534	0.00058962	0.00052564	0.000646043	0.000163618	4.93328e-05		30.3047	0.00093741	0.00297691	0.00210255	0.00124497	0.00156333	0.00229184	0.00094564	0.0007105	0.00111094	0.0009515	0.00089856	0.00118314	0.00140977	0.000694405	0.000200458		30.3047	0.00315338	0.00327968	0.00200521	0.00166784	0.00151894	0.00145719	0.00189725	0.00148257	0.00172295	0.00175292	0.00199379	0.000668331	0.000211345
30.7198	0.00101623	0.00078373	0.00064006	0.00068694	0.0008042	0.00066107	0.00042616	0.00063632	0.00044781	0.00055001	0.00061306	0.000660508	0.000166941	5.03345e-05		30.7198	0.00099294	0.0029194	0.00227904	0.00126867	0.0016988	0.0022461	0.00092179	0.00064466	0.00100645	0.00087542	0.00100418	0.00131894	0.00143137	0.000703894	0.000203197		30.7198	0.00293779	0.0032167	0.00215379	0.00157153	0.00167112	0.00144936	0.00217917	0.0016295	0.0017379	0.00185913	0.0020406	0.000598131	0.000189146
31.135	0.00090907	0.00079226	0.00056574	0.00074834	0.00082686	0.00055641	0.00038074	0.00064783	0.00044532	0.00045438	0.00060628	0.000630294	0.000171601	5.17398e-05		31.135	0.00092814	0.00318157	0.00228961	0.00135881	0.00170278	0.00245373	0.0010024	0.00062813	0.00096489	0.00091431	0.00078728	0.00131391	0.00146046	0.000792569	0.000228795		31.135	0.00291773	0.00337935	0.00213991	0.00152746	0.00159619	0.00144628	0.00184113	0.00173071	0.00168526	0.00178358	0.00200476	0.000641249	0.000202781
31.5501	0.00097005	0.00071502	0.00061337	0.00053365	0.00085986	0.00045378	0.00044482	0.00059136	0.00050055	0.00043963	0.00062113	0.00061302	0.000173782	5.23972e-05		31.5501	0.0010102	0.00304691	0.00198953	0.00126447	0.00178519	0.00216021	0.00101006	0.00060808	0.00105515	0.00088544	0.00094201	0.00120393	0.00141343	0.000698399	0.000201611		31.5501	0.00268633	0.00340958	0.00196732	0.00155544	0.00155668	0.00140936	0.00184695	0.00175351	0.00171638	0.00155087	0.00194524	0.000627022	0.000198282
31.9652	0.00087765	0.00070996	0.00064149	0.00075235	0.00089758	0.00048781	0.00042545	0.00057938	0.00058988	0.00051524	0.00060172	0.000643501	0.000152519	4.59862e-05		31.9652	0.00084665	0.00302379	0.00239545	0.0013639	0.00181835	0.00203712	0.00117488	0.00069019	0.0009376	0.0007654	0.00085233	0.00127959	0.0014321	0.000737882	0.000213008		31.9652	0.00287032	0.00290084	0.00210709	0.00144682	0.001507	0.0013732	0.00192797	0.00146021	0.0018495	0.0016104	0.00190533	0.000568014	0.000179622
32.3804	0.00069573	0.00069073	0.00064426	0.00061585	0.0008071	0.00054403	0.00041544	0.00056772	0.00059019	0.00039649	0.00060671	0.000597659	0.000119261	3.59584e-05		32.3804	0.00078196	0.00312647	0.00207859	0.00128284	0.00151452	0.00207651	0.00117023	0.00068498	0.00108773	0.00081099	0.00085286	0.00127542	0.00139526	0.000715464	0.000206537		32.3804	0.00266694	0.00268573	0.00219616	0.00141899	0.00147954	0.00136199	0.00174972	0.00156387	0.0018404	0.00155995	0.00185233	0.000496982	0.000157159
32.7955	0.00083869	0.00051654	0.00067832	0.00064455	0.0007568	0.00058674	0.00032823	0.00058344	0.00052558	0.00048946	0.00065268	0.000600094	0.000138378	4.17226e-05		32.7955	0.00089784	0.00296935	0.00189932	0.00106477	0.00174223	0.00192396	0.00116318	0.00075697	0.0011979	0.00078901	0.00087559	0.00133578	0.00138466	0.000648664	0.000187253		32.7955	0.00276708	0.00265935	0.00205409	0.00146943	0.00155166	0.0015254	0.00166897	0.00142103	0.00179458	0.0015156	0.00184272	0.000495322	0.000156635
33.2106	0.00073755	0.00044881	0.0005688	0.00055081	0.00073676	0.00046513	0.00038355	0.00055033	0.00051468	0.00037376	0.00072211	0.000550208	0.000133224	4.01685e-05		33.2106	0.00084083	0.00272343	0.00168769	0.00119465	0.00182136	0.00191493	0.00098086	0.00079517	0.00099625	0.00090795	0.00074209	0.00131885	0.00132701	0.000599537	0.000173071		33.2106	0.00278191	0.00266031	0.00195828	0.00148294	0.00136664	0.00158776	0.00154519	0.00141951	0.00181881	0.00160513	0.00182265	0.000506141	0.000160056
33.6258	0.00093107	0.00059061	0.00049872	0.000627	0.00068803	0.00047941	0.00034586	0.00059965	0.00050551	0.00045803	0.00067014	0.000581275	0.000154178	4.64863e-05		33.6258	0.00091817	0.0028246	0.00190465	0.00107467	0.00174475	0.00193734	0.00093332	0.00080207	0.00114497	0.0008765	0.00079064	0.00133177	0.00135695	0.000625074	0.000180443		33.6258	0.00291273	0.00270675	0.00206693	0.00138638	0.00132812	0.00133158	0.00160255	0.00138322	0.00164415	0.00156411	0.00179265	0.000580887	0.000183693
34.0409	0.00088332	0.00053693	0.00060212	0.00056286	0.00064612	0.00054609	0.00040003	0.00054346	0.00051639	0.0003946	0.00064679	0.000570792	0.000132603	3.99812e-05		34.0409	0.00088537	0.00299934	0.00184935	0.00120118	0.00192187	0.00193581	0.00098973	0.00080731	0.00114916	0.00093222	0.00082531	0.00142222	0.00140991	0.000657443	0.000189787		34.0409	0.00289972	0.0025295	0.00196589	0.00131169	0.00136433	0.0013902	0.00174263	0.00161052	0.00158674	0.00170631	0.00181075	0.000522554	0.000165246
34.456	0.00074629	0.00044839	0.0005056	0.00072299	0.00056705	0.00053411	0.00035017	0.00047721	0.00061736	0.00037735	0.00053378	0.000534573	0.000125903	3.79611e-05		34.456	0.00084643	0.00286994	0.00192291	0.00131605	0.00168092	0.00182535	0.00097586	0.00076596	0.00111288	0.00094917	0.00073851	0.00124739	0.00135428	0.000626015	0.000180715		34.456	0.00267953	0.00251893	0.00188396	0.00128221	0.00155565	0.00135373	0.00154174	0.0013645	0.00163883	0.0015346	0.00173537	0.000487106	0.000154036
34.8712	0.00071247	0.00053345	0.00047327	0.00065708	0.00051254	0.00039103	0.00034961	0.00047976	0.00050486	0.0003296	0.00052051	0.000496744	0.00011665	3.51714e-05		34.8712	0.00077879	0.0025823	0.00193102	0.00118405	0.00169612	0.00174625	0.00101869	0.00069038	0.00104578	0.000782	0.00075844	0.00133958	0.00129612	0.00058481	0.00016882		34.8712	0.00288392	0.00250515	0.00201967	0.00131961	0.00141771	0.00141827	0.00157899	0.00132572	0.00161578	0.00155491	0.00176397	0.000537259	0.000169896
35.2863	0.00075217	0.00056386	0.00059504	0.0006455	0.00058872	0.00039949	0.00030172	0.0005176	0.00040209	0.00043827	0.00049684	0.0005183	0.000128527	3.87524e-05		35.2863	0.00093688	0.00285744	0.00187337	0.00111289	0.00194332	0.00177231	0.0010382	0.0007789	0.00106953	0.00088058	0.00076967	0.00144668	0.00137331	0.000629975	0.000181858		35.2863	0.00276292	0.00241454	0.00193535	0.00131696	0.00152994	0.00145222	0.00148016	0.00137346	0.00163771	0.00147044	0.00173737	0.000486525	0.000153853
35.7014	0.0006559	0.00043341	0.00059763	0.00062738	0.00065239	0.00042626	0.00038369	0.00051593	0.0004715	0.00032899	0.00064043	0.000521228	0.000119062	3.58987e-05		35.7014	0.00086508	0.00273443	0.00221383	0.00115039	0.00177298	0.00194429	0.00105319	0.00065647	0.00093011	0.00083603	0.0007619	0.00130549	0.00135202	0.000662453	0.000191234		35.7014	0.0026449	0.00240725	0.00188643	0.00135107	0.00126487	0.00140984	0.0015866	0.00130664	0.00155263	0.00150775	0.0016918	0.000477106	0.000150874
36.1166	0.00070262	0.00043545	0.0005907	0.00066621	0.00058777	0.00040255	0.00036753	0.00052951	0.00057271	0.0003769	0.00060927	0.00053102	0.000117681	3.54822e-05		36.1166	0.00079973	0.0026623	0.00211145	0.00099801	0.0017165	0.00167076	0.0010837	0.00064235	0.00095142	0.00078061	0.0008428	0.00137011	0.00130248	0.000621666	0.000179459		36.1166	0.00250612	0.00220389	0.00165068	0.00142852	0.00133233	0.00142569	0.0015654	0.00116941	0.00170193	0.00154548	0.00165295	0.000407114	0.000128741
36.5317	0.00081173	0.00046773	0.00066289	0.000553	0.0004357	0.00041196	0.00033945	0.00047913	0.00045625	0.00038479	0.00058249	0.000507738	0.000136744	4.12299e-05		36.5317	0.0008799	0.00249862	0.00200267	0.00104468	0.00179765	0.00172012	0.00111609	0.00062263	0.00114188	0.00082184	0.00073313	0.00134775	0.00131058	0.000577206	0.000166625		36.5317	0.00245605	0.00220099	0.00177071	0.0013341	0.00141399	0.00148779	0.00144887	0.00117509	0.0015845	0.00128716	0.00161593	0.000413657	0.00013081
36.9468	0.00073575	0.00052229	0.00059547	0.0005569	0.00054898	0.00043403	0.00032673	0.00045104	0.00052049	0.00044757	0.00057776	0.000519728	0.000106081	3.19846e-05		36.9468	0.00095744	0.00224607	0.00180633	0.00104984	0.00202322	0.00193171	0.0009021	0.00070894	0.00109538	0.00089725	0.00081909	0.00121402	0.00130428	0.000539667	0.000155789		36.9468	0.00253179	0.00227158	0.00192735	0.00131067	0.00138825	0.00137977	0.00136078	0.00136501	0.00154611	0.00126789	0.00163492	0.00044931	0.000142084
37.362	0.00076933	0.00059611	0.00066041	0.00051092	0.00060839	0.00037381	0.00033062	0.0005003	0.00048612	0.00036468	0.00050103	0.000518338	0.000133714	4.03163e-05		37.362	0.00085494	0.00212439	0.00180668	0.00117532	0.00220639	0.00180038	0.00099278	0.00079433	0.00118209	0.00075018	0.00065166	0.00111739	0.00128804	0.000551045	0.000159073		37.362	0.00275138	0.00227209	0.00168141	0.00119251	0.00118098	0.0012924	0.00132095	0.00120757	0.00171446	0.00150132	0.00161151	0.00052426	0.000165786
37.7771	0.00079611	0.00045019	0.00060773	0.00052798	0.00069479	0.00045062	0.00036333	0.00051516	0.0004206	0.00045641	0.00056069	0.000531237	0.00012767	3.84938e-05		37.7771	0.00085673	0.00224949	0.00185832	0.00110278	0.00192481	0.00175452	0.0009161	0.00059814	0.00119565	0.00092669	0.00063864	0.00113206	0.00126283	0.000546465	0.000157751		37.7771	0.00268435	0.00221816	0.00167383	0.00139277	0.00138714	0.00121471	0.00132598	0.00111585	0.00160604	0.00158589	0.00162047	0.000483692	0.000152957
38.1922	0.00077669	0.00042374	0.00050304	0.00050033	0.00064348	0.00046187	0.00030985	0.0004305	0.00037887	0.00052717	0.000524	0.00049814	0.000127027	3.83001e-05		38.1922	0.00076957	0.0022404	0.0016484	0.00114474	0.0018606	0.00165994	0.00081146	0.00054802	0.0010352	0.00082955	0.00079174	0.00130041	0.00122	0.000525023	0.000151561		38.1922	0.00264869	0.00221288	0.0015796	0.00119171	0.00134177	0.00151798	0.00139924	0.00115213	0.00156712	0.00146636	0.00160775	0.000468465	0.000148142
38.6074	0.00075393	0.00044572	0.00058763	0.000488	0.00058512	0.00043116	0.00033362	0.00044901	0.00037777	0.00039824	0.00052938	0.000489053	0.000119313	3.59743e-05		38.6074	0.00079347	0.00237991	0.00171538	0.00101578	0.00182957	0.00181721	0.00093081	0.0005703	0.00111807	0.00077788	0.00070139	0.00125405	0.00124198	0.000565571	0.000163266		38.6074	0.00288617	0.00211707	0.00157799	0.00114427	0.00123257	0.00111152	0.00136635	0.00127261	0.0016022	0.00136675	0.00156775	0.000548652	0.000173499
39.0225	0.00063866	0.00039681	0.00052542	0.00048199	0.00049847	0.00026223	0.00029521	0.00045726	0.00050086	0.00029935	0.00054676	0.000445729	0.000118826	3.58275e-05		39.0225	0.00077351	0.00238901	0.00189675	0.00110637	0.00185896	0.00201661	0.00088546	0.0006972	0.0011379	0.00084074	0.00083062	0.00110066	0.00129448	0.000581127	0.000167757		39.0225	0.00288458	0.0020211	0.00147622	0.00118879	0.00134712	0.0011806	0.00129648	0.00123915	0.00176663	0.00139825	0.00157989	0.000531088	0.000167945
39.4376	0.00067678	0.00045413	0.00049169	0.00037998	0.00053856	0.00029941	0.00030027	0.0004202	0.00048022	0.00031953	0.00051923	0.000443636	0.000115844	3.49282e-05		39.4376	0.00066796	0.00248214	0.00168931	0.00092036	0.00166365	0.00164604	0.00087402	0.00070255	0.00100814	0.00073003	0.00077149	0.00100615	0.00118015	0.000562977	0.000162517		39.4376	0.00292807	0.00236325	0.00150194	0.00122053	0.00145847	0.00113173	0.00128893	0.00125909	0.00168044	0.00145689	0.00162893	0.000574534	0.000181684
39.8528	0.00064817	0.00045666	0.00050302	0.00063731	0.00054975	0.00027417	0.00025175	0.00045505	0.00047831	0.00031762	0.00042859	0.000454582	0.00013265	3.99955e-05		39.8528	0.00071684	0.0025327	0.00174267	0.00095754	0.00161107	0.00184139	0.00094731	0.00070649	0.00097392	0.00082144	0.00062275	0.00109505	0.0012141	0.000586735	0.000169376		39.8528	0.00283022	0.00210787	0.00148969	0.0012044	0.00125955	0.00112239	0.00135177	0.00113613	0.00158647	0.00134335	0.00154318	0.000536928	0.000169791
40.2679	0.00057383	0.00040933	0.00045208	0.00052052	0.00045735	0.00035375	0.00033598	0.00044892	0.00041717	0.00024843	0.00042994	0.000422482	8.8355e-05	2.664e-05		40.2679	0.00072492	0.00256689	0.00162442	0.00098781	0.00175587	0.0018431	0.00086935	0.00060209	0.00091865	0.00080312	0.00063464	0.00103974	0.00119755	0.00060981	0.000176037		40.2679	0.00268337	0.00205647	0.00142973	0.00119208	0.00115858	0.00125645	0.00121427	0.00133366	0.00173648	0.0014256	0.00154867	0.000486797	0.000153939
40.683	0.00052971	0.0003925	0.00050258	0.00044946	0.00048524	0.00042135	0.00030783	0.00040475	0.00040943	0.00028635	0.00045674	0.000422358	7.53759e-05	2.27267e-05		40.683	0.00081304	0.00262899	0.00170038	0.00108931	0.00179014	0.00202579	0.0008029	0.00060669	0.00099354	0.00084312	0.00072732	0.00105211	0.00125611	0.000630425	0.000181988		40.683	0.00277591	0.00226375	0.00146988	0.00114626	0.00121705	0.0013319	0.0010973	0.00110687	0.0016827	0.00152485	0.00156165	0.000553607	0.000175066
41.0982	0.00054971	0.0003871	0.00043116	0.0005345	0.00047532	0.00034996	0.00029546	0.00039359	0.0004368	0.00026858	0.00052915	0.000422848	9.50527e-05	2.86595e-05		41.0982	0.00084549	0.00272348	0.00189406	0.00097099	0.00174797	0.00203495	0.00099105	0.000704	0.00101735	0.00081291	0.00066948	0.00121941	0.0013026	0.000647136	0.000186812		41.0982	0.00263498	0.00189471	0.00156207	0.00124614	0.00122135	0.00124639	0.00131429	0.00122733	0.00140191	0.00152486	0.0015274	0.000442945	0.000140072
41.5133	0.00057543	0.00036935	0.00056272	0.00037672	0.00054093	0.00034729	0.00024938	0.00039089	0.00047083	0.00036027	0.00057387	0.000437971	0.000111853	3.37249e-05		41.5133	0.00078056	0.00281433	0.00178457	0.00101924	0.00154148	0.00165648	0.00083822	0.00054018	0.00092625	0.00078109	0.00074504	0.00115894	0.00121553	0.000639874	0.000184716		41.5133	0.00258855	0.00192624	0.00176096	0.00110665	0.00138239	0.00115533	0.00134965	0.00109239	0.00156513	0.00147988	0.00154072	0.000459335	0.000145254
41.9284	0.00060673	0.00034435	0.00044406	0.00042744	0.00063075	0.00033555	0.00020193	0.00033211	0.00045387	0.00036113	0.00055955	0.000427043	0.000130994	3.94961e-05		41.9284	0.00066956	0.0027181	0.00182815	0.00094791	0.00146413	0.00182783	0.00093213	0.00067418	0.00101436	0.00077252	0.00059259	0.00097099	0.00120104	0.000639238	0.000184532		41.9284	0.00260401	0.00199591	0.00168934	0.00112255	0.00129556	0.0013105	0.00137225	0.00115566	0.00166865	0.00128336	0.00154978	0.000460226	0.000145536
42.3436	0.0005811	0.00038939	0.00047617	0.00046642	0.00058854	0.00040228	0.00027574	0.00031038	0.00038776	0.00032846	0.00048025	0.000426045	0.000103148	3.11002e-05		42.3436	0.00075661	0.00274559	0.00184079	0.00100046	0.00162185	0.00180129	0.00089974	0.00071486	0.00105099	0.00065724	0.00061075	0.00107995	0.00123168	0.000644365	0.000186012		42.3436	0.00254309	0.00195956	0.00161268	0.00107504	0.00124926	0.00131584	0.00140502	0.00111732	0.00158471	0.00133842	0.00152009	0.000443974	0.000140397
42.7587	0.00066987	0.00037051	0.00061046	0.00045702	0.00053382	0.00032651	0.00039234	0.0003725	0.00037491	0.00032188	0.0004018	0.000439238	0.000116261	3.50541e-05		42.7587	0.00071919	0.00275131	0.00159406	0.00084428	0.00157537	0.00191903	0.00084542	0.00071096	0.00103994	0.00072016	0.0005697	0.00117316	0.00120521	0.000646381	0.000186594		42.7587	0.00252673	0.00201765	0.0015791	0.00129906	0.00111866	0.00123672	0.00139259	0.00112524	0.00160607	0.00133263	0.00152345	0.000443378	0.000140208
43.1738	0.00056966	0.0004066	0.00047619	0.00048486	0.00038053	0.00034054	0.00030334	0.00038706	0.00034086	0.00029019	0.00052553	0.000409578	9.25007e-05	2.789e-05		43.1738	0.00086545	0.0023533	0.00176458	0.00101269	0.00154014	0.00153808	0.00100318	0.00063354	0.00099986	0.00081369	0.00067099	0.00127972	0.00120627	0.000509946	0.000147209		43.1738	0.00255058	0.00217959	0.00154887	0.00096366	0.00118253	0.0012425	0.00141744	0.0011543	0.0013976	0.00132793	0.0014965	0.000493176	0.000155956
43.589	0.00057025	0.00037952	0.00045296	0.00042367	0.00047732	0.00034023	0.00024207	0.0003771	0.00034069	0.00024537	0.00053287	0.000398368	0.000106226	3.20284e-05		43.589	0.00071543	0.00235314	0.00189587	0.00106922	0.00163946	0.00171654	0.00111175	0.00061054	0.00101594	0.00078786	0.00067015	0.00113463	0.00122671	0.000552783	0.000159575		43.589	0.0024907	0.00222287	0.00135117	0.00105093	0.00116526	0.00127682	0.00150437	0.00138363	0.00142195	0.00132549	0.00151932	0.00046381	0.00014667
44.0041	0.00037099	0.00032225	0.00059437	0.00045572	0.00042551	0.00045758	0.00024152	0.00034278	0.0004017	0.0003316	0.00052645	0.000406406	0.000100173	3.02034e-05		44.0041	0.00071308	0.00232137	0.00183748	0.00104112	0.00143506	0.00189643	0.00088791	0.0006154	0.00106525	0.00081299	0.00074868	0.00103621	0.00120092	0.000548059	0.000158211		44.0041	0.00255187	0.00182163	0.00144592	0.0010565	0.00104363	0.00133694	0.00144666	0.00143217	0.00150813	0.00155098	0.00151944	0.000428263	0.000135429
44.4192	0.00045987	0.00027648	0.00045561	0.00047309	0.00049022	0.0003474	0.0002152	0.00038304	0.00040622	0.00031951	0.00029296	0.000374509	9.13502e-05	2.75431e-05		44.4192	0.00072732	0.00211298	0.00192616	0.00103238	0.00148069	0.00177222	0.0008606	0.00064821	0.00105654	0.0008361	0.00067811	0.00107855	0.00118416	0.000511269	0.000147591		44.4192	0.00264348	0.0018487	0.00140559	0.00104434	0.00107135	0.00130326	0.00135588	0.00133943	0.001467	0.00138415	0.00148632	0.000462759	0.000146337
44.8344	0.00044414	0.00035641	0.00047859	0.00052247	0.00052998	0.00040793	0.00025889	0.00043306	0.00035306	0.00027668	0.00041304	0.00040675	8.94799e-05	2.69792e-05		44.8344	0.00061749	0.00217846	0.0018616	0.00109266	0.00158874	0.00178198	0.00087448	0.00070369	0.00089625	0.00085736	0.00072248	0.00110002	0.0011896	0.000525222	0.000151618		44.8344	0.00240994	0.001717	0.00130769	0.00102508	0.0010604	0.0014075	0.00125804	0.00121194	0.00134164	0.00132995	0.00140692	0.00040115	0.000126855
45.2495	0.00037026	0.00034396	0.0005941	0.00041707	0.00042942	0.00032226	0.00027842	0.00032199	0.00031372	0.00027887	0.00040839	0.000370769	9.08601e-05	2.73954e-05		45.2495	0.00061706	0.00216391	0.0019995	0.00095396	0.00152398	0.00185724	0.00083687	0.00066167	0.00090986	0.00072046	0.00062809	0.00111851	0.00116593	0.000568986	0.000164252		45.2495	0.00252155	0.00184575	0.00121042	0.00103228	0.00101214	0.00132488	0.00136155	0.0013677	0.00131517	0.00136997	0.00143614	0.000444892	0.000140687
45.6646	0.00044337	0.0003908	0.00048378	0.00039508	0.00043805	0.00033777	0.00025012	0.00030083	0.0003541	0.00026004	0.00044376	0.000372518	7.86961e-05	2.37278e-05		45.6646	0.00075519	0.00228687	0.00169767	0.00101655	0.00145478	0.00178625	0.00072065	0.0006573	0.00097138	0.00067609	0.00067864	0.00120523	0.00115888	0.000536968	0.000155009		45.6646	0.00261185	0.00220304	0.00137535	0.00097993	0.00103209	0.00130711	0.00136135	0.00127825	0.00149415	0.00133129	0.00149744	0.000513102	0.000162257
46.0798	0.0004171	0.00036822	0.00042152	0.00040901	0.00043462	0.00030006	0.00023717	0.00040774	0.00040087	0.00026818	0.00040452	0.00036991	6.85893e-05	2.06805e-05		46.0798	0.00077013	0.00224956	0.00171531	0.00098232	0.00162214	0.00180253	0.00086204	0.00061801	0.00095066	0.00068207	0.00067994	0.00118805	0.0011769	0.000538355	0.00015541		46.0798	0.00242003	0.00219226	0.00113623	0.00105726	0.00107206	0.00134474	0.0012439	0.00115786	0.00145209	0.00136398	0.00144404	0.000475324	0.000150311
46.4949	0.0004208	0.00033626	0.00045423	0.0003802	0.00043294	0.00034524	0.00026264	0.00041169	0.00028296	0.00026387	0.00037463	0.000360496	6.82817e-05	2.05877e-05		46.4949	0.00080328	0.00250437	0.00167672	0.00086741	0.00149504	0.00185456	0.00094727	0.00056458	0.00102262	0.00067607	0.00066532	0.00108875	0.0011805	0.000586161	0.00016921		46.4949	0.00275538	0.00218977	0.00116402	0.00106985	0.00113108	0.00145246	0.00127601	0.00114176	0.00159477	0.00136901	0.00151441	0.000546769	0.000172903
46.91	0.00044691	0.00032831	0.00047017	0.00039801	0.00054714	0.00032594	0.00017674	0.00040161	0.00034455	0.00031012	0.00038006	0.000375415	9.70321e-05	2.92563e-05		46.91	0.00070655	0.00221346	0.00165322	0.00117657	0.00152	0.00171535	0.00088744	0.00064561	0.00105347	0.00081151	0.0006905	0.00108823	0.00118016	0.000494454	0.000142737		46.91	0.00256133	0.00200914	0.00119416	0.00088132	0.00100771	0.00141021	0.0013178	0.00115041	0.00158119	0.00132563	0.00144389	0.00050258	0.00015893
47.3252	0.00038665	0.00030852	0.00038543	0.00040022	0.00045171	0.00025723	0.00024018	0.0004633	0.00036604	0.00026751	0.00034416	0.000351905	7.59906e-05	2.2912e-05		47.3252	0.00081467	0.00237568	0.00171037	0.00096385	0.00137086	0.00173204	0.00094919	0.00069425	0.00105367	0.00072863	0.00079631	0.00121489	0.00120037	0.000512098	0.00014783		47.3252	0.0024545	0.0020659	0.00116513	0.00099119	0.00097413	0.00137626	0.00135396	0.00119505	0.00135246	0.00145922	0.00143878	0.000470752	0.000148865
47.7403	0.00047635	0.0002971	0.00042709	0.00037678	0.00049133	0.00030263	0.0002186	0.00038298	0.00034974	0.0002641	0.00033128	0.00035618	8.56176e-05	2.58147e-05		47.7403	0.00072523	0.00246388	0.00157507	0.00094376	0.00141043	0.00189297	0.0008415	0.00065623	0.00098545	0.00060244	0.0006683	0.00130256	0.00117232	0.000577217	0.000166628		47.7403	0.00245861	0.00187358	0.00102158	0.00113343	0.00092948	0.00146067	0.00148179	0.00110788	0.00135843	0.00144573	0.00142712	0.000456162	0.000144251
48.1554	0.00038914	0.00029732	0.00035129	0.00039856	0.00051588	0.00030067	0.00030099	0.00035426	0.00030697	0.00027726	0.00032458	0.000346993	6.83564e-05	2.06102e-05		48.1554	0.00068636	0.00209631	0.00157221	0.00098366	0.00157732	0.00178494	0.00080949	0.00067252	0.00101513	0.00066122	0.00070207	0.00114665	0.00114232	0.00049572	0.000143102		48.1554	0.00259129	0.00201154	0.0011946	0.00101422	0.00091488	0.00147611	0.00144803	0.00117409	0.00152922	0.00135033	0.00147043	0.0004998	0.000158051
48.5706	0.0004719	0.00041644	0.00035921	0.00044793	0.00053475	0.00039003	0.00024986	0.00038491	0.00027524	0.00030776	0.00037914	0.000383379	8.47923e-05	2.55658e-05		48.5706	0.00081746	0.00233137	0.00157276	0.00114198	0.00137933	0.00181521	0.00079271	0.00068455	0.0009069	0.00079027	0.00068535	0.00110556	0.00116862	0.000515807	0.000148901		48.5706	0.00234312	0.0019218	0.00134832	0.00103459	0.00088466	0.0013959	0.00134995	0.00118974	0.00146859	0.00127528	0.0014212	0.000425052	0.000134413
48.9857	0.00043065	0.00035594	0.00051135	0.00034067	0.00043408	0.00031784	0.00029911	0.00034715	0.00031203	0.00032362	0.00032965	0.000363826	6.619e-05	1.9957e-05		48.9857	0.00077581	0.00217888	0.00151094	0.00095553	0.00138173	0.00199189	0.00079034	0.0007479	0.00087991	0.00080021	0.00065799	0.00122103	0.00115768	0.000510075	0.000147246		48.9857	0.00247106	0.00183411	0.00123465	0.00121678	0.00093955	0.00139088	0.00125142	0.00111244	0.00151118	0.00135323	0.00143153	0.000436909	0.000138163
49.4008	0.00046048	0.00037712	0.00038649	0.00032863	0.0004039	0.00033568	0.00015807	0.0003328	0.00037228	0.00028025	0.00039916	0.000348624	7.92023e-05	2.38804e-05		49.4008	0.0008359	0.00211803	0.00166619	0.00097385	0.00130061	0.00181174	0.00078026	0.00060665	0.00077096	0.0007497	0.00058825	0.00110558	0.00110898	0.000506951	0.000146344		49.4008	0.00217645	0.00199549	0.00118441	0.00116157	0.00093501	0.00139835	0.0011093	0.00115725	0.00146681	0.00124407	0.00138287	0.000400875	0.000126768
49.8159	0.00047307	0.00042989	0.00044698	0.00038074	0.00054991	0.00032263	0.00018377	0.00035993	0.00037628	0.00024428	0.00041655	0.000380366	0.000103187	3.11121e-05		49.8159	0.0007163	0.00228743	0.00160261	0.00091492	0.00155884	0.00186874	0.0008186	0.00063336	0.00101744	0.00092086	0.00065161	0.00111171	0.0011752	0.000532127	0.000153612		49.8159	0.00242082	0.00189696	0.00119686	0.00110003	0.00082287	0.00146215	0.00111978	0.00138849	0.0015259	0.00132686	0.00142607	0.000453418	0.000143383
50.2311	0.00035973	0.00035401	0.00038321	0.00041682	0.00053041	0.00031871	0.00022713	0.00030084	0.00034627	0.00023652	0.00031279	0.000344222	8.40405e-05	2.53392e-05		50.2311	0.00061428	0.00205655	0.00165033	0.00095918	0.00140895	0.00194626	0.00076778	0.00071701	0.00097293	0.00081452	0.0006116	0.00108816	0.00113396	0.000510324	0.000147318		50.2311	0.00238746	0.00188718	0.00124927	0.00107578	0.00082275	0.00140817	0.00128619	0.00126205	0.00143057	0.00142993	0.00142393	0.000434822	0.000137503
50.6462	0.00036825	0.00031594	0.00032406	0.0004116	0.00058328	0.00035533	0.0002367	0.00033435	0.00031149	0.00023942	0.00032384	0.000345842	9.36459e-05	2.82353e-05		50.6462	0.00066599	0.00230291	0.00162064	0.00108179	0.001482	0.00198592	0.00069963	0.00072694	0.00090164	0.00065055	0.00062438	0.00122143	0.00116365	0.000569744	0.000164471		50.6462	0.00239337	0.00186684	0.00114738	0.0009167	0.00095281	0.00131185	0.00119974	0.00117656	0.00137906	0.0014813	0.00138256	0.000447698	0.000141575
51.0613	0.00049872	0.00036539	0.00038141	0.00043146	0.00052526	0.00024539	0.0002168	0.00030948	0.00037438	0.0002241	0.00042598	0.000363488	0.000105469	3.18001e-05		51.0613	0.00074228	0.00230604	0.00174544	0.00096853	0.00137072	0.00186257	0.00080798	0.00060759	0.00082243	0.00069523	0.00059143	0.00125575	0.001148	0.000563678	0.00016272		51.0613	0.00230083	0.00175211	0.00110433	0.00091631	0.00079812	0.00147091	0.0013884	0.00118726	0.00126419	0.00136685	0.00135493	0.000430602	0.000136168
51.4765	0.00044268	0.00036279	0.00039679	0.0003527	0.00056765	0.00027578	0.00014872	0.00032766	0.00030073	0.00022314	0.00037221	0.000342805	0.000111035	3.34783e-05		51.4765	0.00064965	0.00214552	0.00169315	0.00092077	0.00134405	0.00195779	0.00090407	0.00072212	0.0008143	0.00072954	0.0005764	0.00126554	0.00114358	0.000535475	0.000154578		51.4765	0.002184	0.00166483	0.00112013	0.00100097	0.00086192	0.00133965	0.00121725	0.00118641	0.00126652	0.00131988	0.00131616	0.00037245	0.000117779
51.8916	0.00041489	0.00034495	0.00037476	0.00044587	0.00051526	0.00020219	0.00016811	0.00030368	0.00027062	0.00026476	0.00040574	0.000337348	0.000106462	3.20995e-05		51.8916	0.00065179	0.0020978	0.001648	0.00100666	0.00149006	0.00199028	0.00088847	0.00067681	0.00089408	0.00074888	0.00053873	0.0012592	0.00115756	0.000534312	0.000154243		51.8916	0.00227997	0.00180251	0.00125292	0.00115635	0.00073505	0.00126016	0.00126506	0.00131877	0.00122451	0.00111783	0.00134131	0.000418974	0.000132491
52.3067	0.00042532	0.00026533	0.00032467	0.00051972	0.00046514	0.00031341	0.00019314	0.00025619	0.00032966	0.00025359	0.00034304	0.000335383	9.88417e-05	2.98019e-05		52.3067	0.00065038	0.00225	0.00156693	0.00089787	0.00133118	0.00179427	0.00092392	0.00059334	0.00087154	0.00082027	0.000608	0.00129986	0.00113396	0.000522695	0.000150889		52.3067	0.00222675	0.00175946	0.00124964	0.00114204	0.0008218	0.00143242	0.00127619	0.0012451	0.00136485	0.00115084	0.00136691	0.000384265	0.000121515
52.7219	0.00036728	0.00027874	0.00036031	0.0004221	0.00041476	0.00040999	0.00016152	0.00025305	0.00033466	0.00033303	0.00030187	0.000330665	7.88196e-05	2.3765e-05		52.7219	0.00076459	0.00237487	0.00155708	0.00074507	0.0013535	0.00185776	0.00098402	0.00064896	0.00079458	0.00077502	0.00057885	0.00120531	0.00113663	0.000555429	0.000160339		52.7219	0.002214	0.00185127	0.00116922	0.00118735	0.00085094	0.00135726	0.0012307	0.00131163	0.00129529	0.00127634	0.0013744	0.000383578	0.000121298
53.137	0.00044266	0.00033266	0.00038914	0.00033388	0.00045873	0.00030366	0.00023073	0.00020257	0.00030555	0.00027759	0.0004751	0.000341115	9.08898e-05	2.74043e-05		53.137	0.00060112	0.00236238	0.00144592	0.00086872	0.00136313	0.00179688	0.00096105	0.00058396	0.00086219	0.00079267	0.00064379	0.0013369	0.00113489	0.000544123	0.000157075		53.137	0.00230387	0.00159118	0.00130652	0.00114739	0.00084275	0.00153364	0.0012341	0.00139255	0.00121998	0.00130398	0.0013876	0.00038328	0.000121204
53.5521	0.00034931	0.00030765	0.00037493	0.00027611	0.00046342	0.00021662	0.00020338	0.00024461	0.00028282	0.00019386	0.00044214	0.000304986	9.28591e-05	2.79981e-05		53.5521	0.00072948	0.00243353	0.00163058	0.00105061	0.00129067	0.00196694	0.00091451	0.00067329	0.00082818	0.00073204	0.00067999	0.00116275	0.00117438	0.000566264	0.000163466		53.5521	0.00222504	0.00156451	0.00121957	0.00101727	0.00082224	0.00162274	0.00108239	0.00121307	0.00130278	0.00132788	0.00133975	0.000392199	0.000124024
53.9673	0.00043461	0.00034419	0.00033015	0.00039304	0.00041246	0.00019058	0.00018831	0.00026189	0.00022884	0.00019153	0.00037197	0.000304325	9.48623e-05	2.86021e-05		53.9673	0.00066524	0.00239458	0.00159303	0.00090914	0.00152307	0.00188381	0.0009133	0.00064682	0.00081691	0.00064987	0.00060018	0.0010418	0.00113648	0.000579814	0.000167378		53.9673	0.00200274	0.00178986	0.00131298	0.00104304	0.00072189	0.00159382	0.00124494	0.00109792	0.00120957	0.0012715	0.00132883	0.000374921	0.00011856
54.3824	0.00039077	0.00027027	0.00035792	0.00040827	0.00039519	0.00018973	0.00017536	0.00028309	0.00026368	0.00019862	0.00035436	0.000298842	8.70512e-05	2.62469e-05		54.3824	0.00068186	0.00246079	0.00149291	0.00082172	0.00169473	0.0019585	0.00080575	0.00063418	0.00075145	0.00071888	0.00058224	0.00109673	0.00114164	0.000615461	0.000177668		54.3824	0.00197146	0.00169763	0.00118245	0.00100728	0.00072791	0.00169004	0.00111155	0.00132119	0.00135071	0.00121237	0.00132726	0.000369184	0.000116746
54.7975	0.0003827	0.0002616	0.00031482	0.00042312	0.00036881	0.00029831	0.00024807	0.00029522	0.00028617	0.00024229	0.00045277	0.000324898	7.15476e-05	2.15724e-05		54.7975	0.00059868	0.00239102	0.00170312	0.00094143	0.0015103	0.0018071	0.00078654	0.00058489	0.00088607	0.00075192	0.00074634	0.00113768	0.00115376	0.000571889	0.00016509		54.7975	0.00192961	0.00153373	0.00128063	0.00104582	0.00084979	0.00160001	0.00098179	0.00129462	0.00120497	0.00134211	0.00130631	0.000319793	0.000101127
55.2127	0.00041648	0.00023393	0.0003321	0.00042624	0.00042564	0.00031425	0.00016694	0.00024499	0.00025907	0.00025962	0.00039358	0.000315713	8.99814e-05	2.71304e-05		55.2127	0.00075133	0.00229677	0.00164202	0.00090562	0.00144489	0.00190644	0.00074787	0.00063458	0.00077082	0.00076212	0.00064503	0.00121616	0.00114364	0.000557223	0.000160856		55.2127	0.00217232	0.00180762	0.00135809	0.0009976	0.0007766	0.00145942	0.00097639	0.00121709	0.00125253	0.00137453	0.00133922	0.000410532	0.000129822
55.6278	0.00039269	0.0002668	0.0003649	0.00037921	0.00042922	0.00034097	0.00017553	0.00026735	0.00022523	0.00026613	0.00037798	0.00031691	8.04911e-05	2.4269e-05		55.6278	0.00075864	0.00229661	0.00155297	0.0009779	0.001312	0.0019254	0.00085865	0.0006012	0.00083289	0.00084526	0.00054312	0.00115465	0.00113827	0.000542179	0.000156514		55.6278	0.00204281	0.00149377	0.0012833	0.00112605	0.00069536	0.00148108	0.00113756	0.00117421	0.00138552	0.00127433	0.0013094	0.000344404	0.00010891
56.0429	0.00044258	0.00024862	0.00035441	0.00046804	0.00035819	0.00033792	0.00021966	0.00027492	0.00027773	0.00016357	0.00032265	0.000315299	9.11712e-05	2.74891e-05		56.0429	0.00072299	0.00222652	0.00154382	0.00095441	0.00133762	0.00182726	0.00086263	0.00057017	0.00081127	0.00080285	0.00058502	0.00111411	0.00111322	0.000521079	0.000150423		56.0429	0.00234373	0.00177727	0.00141295	0.00121096	0.00071081	0.00146221	0.00114247	0.00112608	0.00136599	0.00117828	0.00137308	0.000438702	0.00013873
56.4581	0.00042605	0.00027861	0.00029852	0.00038949	0.00039622	0.00033615	0.00022528	0.00022899	0.00026981	0.00025928	0.00038317	0.000317415	7.19013e-05	2.1679e-05		56.4581	0.00070968	0.00225233	0.00160648	0.00099166	0.00152647	0.00193246	0.00076323	0.00064564	0.00079514	0.00088682	0.00057146	0.00122681	0.00115902	0.000550638	0.000158956		56.4581	0.00221107	0.00168223	0.00148149	0.00112599	0.00076501	0.00155742	0.0011246	0.00121219	0.00120482	0.00102634	0.00133912	0.000408108	0.000129055
56.8732	0.00037906	0.00030154	0.00034004	0.0003794	0.00046004	0.0002387	0.00032146	0.00023907	0.00020957	0.00026916	0.00041546	0.000323045	8.02007e-05	2.41814e-05		56.8732	0.00070607	0.0022027	0.00134379	0.00113103	0.0015226	0.00174461	0.00077258	0.00070051	0.0008111	0.00088829	0.00065623	0.00134307	0.00115188	0.000490309	0.00014154		56.8732	0.00225783	0.00172032	0.00147226	0.00098426	0.00074821	0.00145344	0.00110511	0.00116063	0.00122172	0.00106568	0.00131895	0.000430289	0.000136069
57.2883	0.00044317	0.00039293	0.00036401	0.00038013	0.00047683	0.00032875	0.0002208	0.00024583	0.00022106	0.0002692	0.00044012	0.000343894	9.30456e-05	2.80543e-05		57.2883	0.00075314	0.00230506	0.00143332	0.00090466	0.0014554	0.00189165	0.0008453	0.0007542	0.00086399	0.0007672	0.00053653	0.00133746	0.00115399	0.000536366	0.000154835		57.2883	0.00205501	0.00170752	0.00142894	0.00092671	0.00072281	0.00148344	0.00092839	0.00116054	0.00120377	0.00111794	0.00127351	0.000401637	0.000127009
57.7035	0.0004458	0.00026528	0.00034355	0.00036667	0.00059639	0.00036295	0.0001888	0.00026423	0.00027454	0.0002601	0.00045839	0.000347882	0.000116777	3.52094e-05		57.7035	0.00075615	0.00215589	0.00153763	0.00095916	0.00143134	0.00206208	0.00085476	0.00069737	0.0008011	0.00073387	0.00054842	0.00133408	0.00115599	0.000543301	0.000156838		57.7035	0.00202947	0.00186973	0.00142118	0.00094142	0.00074154	0.00152616	0.0009466	0.00108697	0.0011558	0.00115125	0.00128701	0.000418266	0.000132267
58.1186	0.00054104	0.00023021	0.00037672	0.00034383	0.00060944	0.00027386	0.00022593	0.00023515	0.00024645	0.00024019	0.00035756	0.00033458	0.000131723	3.97161e-05		58.1186	0.00069224	0.001867	0.00145776	0.00105327	0.00134149	0.00204426	0.00078727	0.00069192	0.0009843	0.00086293	0.00055254	0.00155133	0.00115719	0.000489225	0.000141227		58.1186	0.00189909	0.00171315	0.0013553	0.001014	0.0006238	0.0014586	0.00103187	0.00094699	0.00116768	0.00130383	0.00125143	0.000378197	0.000119597
58.5337	0.000444	0.00028997	0.00028885	0.00033124	0.00046298	0.00030288	0.00023572	0.00030299	0.00026502	0.00020981	0.00038325	0.000319701	8.04161e-05	2.42464e-05		58.5337	0.00073164	0.00206836	0.00147472	0.00114478	0.00148002	0.00189175	0.00084419	0.00064014	0.00089622	0.00072607	0.00044056	0.00165016	0.00116572	0.00053352	0.000154014		58.5337	0.00184633	0.00151423	0.00127562	0.00103006	0.00058416	0.00144382	0.00109106	0.00095171	0.00116237	0.00108185	0.00119812	0.000346193	0.000109476
58.9489	0.00039394	0.00028281	0.00025973	0.00026126	0.00047897	0.00030462	0.00017965	0.00028635	0.00027104	0.00022821	0.00037113	0.00030161	8.36589e-05	2.52241e-05		58.9489	0.00069168	0.00196555	0.00138745	0.00112006	0.00151432	0.00206288	0.00087547	0.0007264	0.00097819	0.00073405	0.00059436	0.00155657	0.00118392	0.000505974	0.000146062		58.9489	0.00192642	0.00142454	0.00136909	0.0010001	0.00061429	0.0014827	0.00103206	0.00100012	0.00125211	0.00095321	0.00120546	0.000365317	0.000115523
59.364	0.00043281	0.00027447	0.00028826	0.00032834	0.00039558	0.00025057	0.00018315	0.00026241	0.00036602	0.00030261	0.00029425	0.000307134	7.05094e-05	2.12594e-05		59.364	0.00077804	0.00192786	0.00145213	0.00105839	0.00153816	0.00206627	0.0008768	0.00074927	0.00093291	0.00069799	0.00045477	0.00138239	0.00115958	0.000509565	0.000147099		59.364	0.00200085	0.00156874	0.00140784	0.0009515	0.00075732	0.00139488	0.00099102	0.00116203	0.00125664	0.00102318	0.0012514	0.000360461	0.000113988
59.7791	0.00040469	0.00026645	0.00033092	0.00040647	0.00046212	0.00033484	0.00020414	0.00030735	0.0002862	0.00028094	0.00039525	0.000334488	7.59341e-05	2.2895e-05		59.7791	0.00078484	0.00193713	0.00152067	0.00090413	0.00156901	0.00187043	0.00078898	0.00075405	0.00080799	0.000751	0.0004774	0.0012849	0.00112088	0.000492586	0.000142197		59.7791	0.00188405	0.00146609	0.00132718	0.00076783	0.00063278	0.00141495	0.00087756	0.00118504	0.0011398	0.00103034	0.00117256	0.000370988	0.000117317
60.1943	0.0004143	0.0002718	0.00034788	0.00031249	0.00045468	0.00028167	0.0001497	0.00029785	0.00023844	0.00033768	0.00032923	0.000312338	8.21913e-05	2.47816e-05		60.1943	0.00063677	0.00183076	0.00132735	0.00089372	0.00161552	0.00199404	0.00084825	0.00069179	0.00084228	0.0008079	0.00059892	0.00126754	0.0011129	0.000483059	0.000139447		60.1943	0.00184151	0.00137493	0.00131515	0.00073215	0.00075802	0.00144281	0.00092195	0.00104127	0.00110026	0.0011407	0.00116687	0.000338884	0.000107164
60.6094	0.00032635	0.00030624	0.00028879	0.00027752	0.00055561	0.00032552	0.00022271	0.0002179	0.00027911	0.00029542	0.00043294	0.000320737	9.66779e-05	2.91495e-05		60.6094	0.00062891	0.00213668	0.0015938	0.00096922	0.00160588	0.00178211	0.0007102	0.00063345	0.00093172	0.00070717	0.00060992	0.00136364	0.00113939	0.000532752	0.000153792		60.6094	0.00175877	0.00151287	0.00134518	0.0008912	0.00073288	0.0014221	0.00099258	0.00105447	0.00115146	0.00107886	0.00119404	0.000311796	9.85987e-05
61.0245	0.00031044	0.00033039	0.00026342	0.00032969	0.00062108	0.00023427	0.00014294	0.00024912	0.00029923	0.00028086	0.00039785	0.000314481	0.000120647	3.63764e-05		61.0245	0.0006777	0.00203352	0.00156519	0.00094365	0.00148992	0.00194964	0.0006354	0.00087336	0.00086168	0.00073308	0.00056452	0.00137263	0.00114169	0.00051904	0.000149834		61.0245	0.00187313	0.0013115	0.0013582	0.00078881	0.00063414	0.00134098	0.00100285	0.00105218	0.00117227	0.00109105	0.00116251	0.000343029	0.000108475
61.4397	0.00041021	0.00035711	0.00033111	0.00033703	0.00055743	0.00025309	0.00014508	0.00017287	0.00026723	0.00026221	0.00035115	0.000313138	0.000113842	3.43246e-05		61.4397	0.00060732	0.0018434	0.00156986	0.00086004	0.00145089	0.00170985	0.00068591	0.0007896	0.00085555	0.00071792	0.00060233	0.00145214	0.0010954	0.000468436	0.000135226		61.4397	0.00187256	0.00121891	0.00117139	0.00070754	0.00067649	0.00147285	0.00091613	0.0010365	0.00103938	0.00107194	0.00111837	0.000353933	0.000111923
61.8548	0.00036985	0.00025704	0.00024361	0.0002614	0.0005114	0.00024103	0.0001609	0.00025937	0.00023284	0.00029733	0.00025401	0.000280798	9.11802e-05	2.74919e-05		61.8548	0.00072936	0.00189769	0.00167314	0.00106156	0.00142775	0.00171584	0.00085423	0.00075789	0.00084948	0.00068064	0.00056529	0.0016135	0.0011522	0.000478947	0.00013826		61.8548	0.002232	0.00135097	0.00109885	0.00083809	0.00070992	0.00130089	0.00086202	0.00094937	0.0011363	0.00108321	0.00115616	0.000428811	0.000135602
62.2699	0.00041378	0.00038794	0.00023695	0.00032373	0.00054353	0.00022405	0.00018083	0.00023241	0.00024534	0.00023743	0.00028584	0.000301075	0.000107774	3.24952e-05		62.2699	0.00061134	0.00166766	0.0016356	0.00103424	0.00130815	0.00167916	0.00078012	0.00067819	0.00080897	0.00076553	0.00053501	0.0013853	0.00107411	0.000436968	0.000126142		62.2699	0.00209485	0.00136689	0.00108733	0.0009166	0.0007651	0.00133678	0.00086323	0.00108307	0.00117709	0.00106475	0.00117557	0.000375559	0.000118762
62.6851	0.0003418	0.00038433	0.00025621	0.00029008	0.00050963	0.00028682	0.00017738	0.00023895	0.0002954	0.00021178	0.00029199	0.000298579	9.03337e-05	2.72366e-05		62.6851	0.00069306	0.00191546	0.00160416	0.00085348	0.0014923	0.00199223	0.000874	0.00061458	0.00103898	0.00073721	0.00051698	0.00140483	0.00114477	0.000515781	0.000148893		62.6851	0.00203209	0.00147284	0.00112521	0.0007959	0.00065985	0.00129015	0.00094512	0.00108297	0.00107172	0.00107004	0.00115459	0.000383982	0.000121426
63.1002	0.00032105	0.00026329	0.00026205	0.00028668	0.00040429	0.00028231	0.00011538	0.00023173	0.00032157	0.00020001	0.00034871	0.000276097	7.73914e-05	2.33344e-05		63.1002	0.00069627	0.0020943	0.00177589	0.00077215	0.0016111	0.00190955	0.00084005	0.00068452	0.00086429	0.00068906	0.00055038	0.00153426	0.00116849	0.000566613	0.000163567		63.1002	0.00182122	0.00129986	0.00100022	0.00087227	0.00072756	0.00131229	0.00090366	0.00097224	0.00115123	0.0009592	0.00110197	0.000313223	9.90499e-05
63.5153	0.0003772	0.00027241	0.00028003	0.00029009	0.00043129	0.0003189	0.00018045	0.0002435	0.00021854	0.00025053	0.00038151	0.00029495	7.59889e-05	2.29115e-05		63.5153	0.0006685	0.00192954	0.0017689	0.00089794	0.00159641	0.00189458	0.00073508	0.00064077	0.00094326	0.00069673	0.00053197	0.00140023	0.00114199	0.000536254	0.000154803		63.5153	0.0018547	0.00137748	0.00094485	0.000722	0.00068018	0.00123682	0.00091844	0.00108531	0.00118204	0.00101395	0.00110158	0.000342504	0.000108309
63.9305	0.00033857	0.00032832	0.00032068	0.00036153	0.00055087	0.00034569	0.00015362	0.00026103	0.0001903	0.00023736	0.00033363	0.000311055	0.000104984	3.16539e-05		63.9305	0.00074097	0.00215283	0.00156817	0.0009309	0.00145879	0.00194089	0.00076304	0.00065294	0.00090288	0.00074288	0.00051133	0.00150758	0.0011561	0.000545697	0.000157529		63.9305	0.00194419	0.00135554	0.00083922	0.0008993	0.0006667	0.0012099	0.00092929	0.00121414	0.0010811	0.00104615	0.00111855	0.000354033	0.000111955
64.3456	0.00034778	0.00031765	0.00033336	0.0003559	0.00048136	0.00029881	0.00014496	0.00020907	0.00022663	0.00024847	0.00026604	0.000293639	8.98762e-05	2.70987e-05		64.3456	0.00077052	0.00203838	0.00167065	0.00098913	0.00136143	0.00187874	0.00079906	0.00067324	0.00094519	0.00065963	0.00066088	0.0015194	0.00116385	0.000505623	0.000145961		64.3456	0.00196441	0.00126945	0.00084907	0.00084358	0.00077773	0.00136228	0.00083146	0.00096341	0.00118805	0.00100457	0.0011054	0.000362801	0.000114728
64.7607	0.0002523	0.00026336	0.00033204	0.00032293	0.00043726	0.00028579	0.00017109	0.00020209	0.0002568	0.00026924	0.00030944	0.000282031	7.05452e-05	2.12702e-05		64.7607	0.00066862	0.00190851	0.00167544	0.00092267	0.00154202	0.00195537	0.00078075	0.00061005	0.00085216	0.00062087	0.00059413	0.00143066	0.0011301	0.000532295	0.00015366		64.7607	0.00171634	0.00132049	0.00102731	0.00081573	0.00070653	0.00144622	0.00091256	0.00097228	0.0010428	0.00099427	0.00109545	0.000308214	9.74657e-05
65.1759	0.00027899	0.00029423	0.00026487	0.0002356	0.00038387	0.00026486	0.000166	0.00019842	0.00033101	0.00018414	0.00028848	0.00026277	6.45529e-05	1.94634e-05		65.1759	0.00063779	0.00199323	0.00155934	0.00082924	0.00139769	0.00193208	0.00064366	0.00066661	0.00085924	0.00065215	0.00058771	0.00124388	0.00108355	0.000523214	0.000151039		65.1759	0.00178202	0.00134241	0.00099534	0.00098168	0.00067275	0.00127079	0.00075009	0.00095943	0.0012131	0.00109466	0.00110623	0.000318888	0.000100841
65.591	0.00031164	0.00033334	0.00027704	0.00023113	0.00049193	0.00025048	0.0001953	0.00019874	0.0003721	0.00023919	0.00036151	0.000296582	8.9204e-05	2.6896e-05		65.591	0.00071658	0.00222194	0.00176784	0.00081919	0.00147455	0.00194055	0.00074157	0.00071587	0.00083511	0.00064048	0.00065972	0.0011843	0.00114314	0.000565156	0.000163146		65.591	0.00199616	0.00133937	0.00085702	0.00076032	0.0006228	0.00118607	0.00074013	0.00111379	0.00129329	0.00112606	0.0011035	0.000399662	0.000126384
66.0061	0.00022175	0.00028694	0.00023452	0.00030252	0.00045809	0.00022462	0.00016274	0.00025862	0.00020502	0.0001755	0.00027911	0.000255403	8.05572e-05	2.42889e-05		66.0061	0.00066111	0.00221819	0.0018097	0.00074008	0.00137709	0.00213656	0.00073828	0.00055021	0.00070035	0.0007437	0.00066633	0.00113521	0.00112307	0.000612753	0.000176887		66.0061	0.00185531	0.00137645	0.00108154	0.00082806	0.00071068	0.00131567	0.00089502	0.00116971	0.00113416	0.00106121	0.00114278	0.000324985	0.000102769
66.4213	0.00027779	0.00030868	0.00020071	0.00023821	0.00047224	0.00021458	0.00010918	0.00020974	0.00022019	0.00018067	0.00032825	0.000250931	9.52309e-05	2.87132e-05		66.4213	0.00063257	0.00240318	0.00155588	0.00082697	0.00145474	0.00208318	0.00074753	0.00064146	0.00094808	0.00074559	0.00054953	0.00135712	0.00116215	0.000610334	0.000176188		66.4213	0.00197344	0.00138186	0.00094236	0.00076869	0.00074507	0.00143247	0.00089578	0.00122524	0.00116596	0.00107145	0.00116023	0.000371147	0.000117367
66.8364	0.00025556	0.00028317	0.00025992	0.00024738	0.0005316	0.00024535	0.00019378	0.00020924	0.00022482	0.0002355	0.00027354	0.000269078	9.09799e-05	2.74315e-05		66.8364	0.00062202	0.0023151	0.00167681	0.00071583	0.00135505	0.00199376	0.00066719	0.00054965	0.00093482	0.00077496	0.00056858	0.00139014	0.00113033	0.000605113	0.000174681		66.8364	0.00198857	0.0013018	0.00098811	0.00074057	0.00071751	0.00136145	0.0009173	0.00119911	0.00124935	0.00104357	0.00115073	0.000369624	0.000116885
67.2515	0.00028469	0.00020274	0.00020509	0.00028615	0.00043442	0.00028962	0.00020532	0.00022223	0.00017061	0.00023193	0.00026473	0.000254321	7.19371e-05	2.16899e-05		67.2515	0.00058667	0.00230778	0.00184277	0.00083343	0.00142904	0.00222433	0.00075943	0.00054687	0.00085553	0.00067158	0.00056864	0.00129427	0.00116003	0.000650838	0.000187881		67.2515	0.00203862	0.00109529	0.00087662	0.000733	0.00072657	0.00128456	0.00085811	0.00119602	0.00122352	0.00104995	0.00110823	0.000383543	0.000121287
67.6667	0.00024222	0.00024814	0.00019994	0.00025944	0.00042147	0.00022636	0.00015454	0.00017052	0.00022101	0.00020743	0.00030481	0.000241444	7.27331e-05	2.19299e-05		67.6667	0.00051751	0.00229124	0.00174892	0.00083928	0.00149083	0.00214176	0.00076119	0.00068168	0.00091953	0.00062735	0.00047534	0.00128172	0.00114803	0.000634373	0.000183128		67.6667	0.00178171	0.00118373	0.00101268	0.00078387	0.00073821	0.00125435	0.00075751	0.00105599	0.00112966	0.00109437	0.00107921	0.00030729	9.71735e-05
68.0818	0.00019658	0.00023091	0.00026076	0.00026077	0.00051472	0.00020813	0.00011363	0.00016571	0.00017799	0.00023258	0.00033516	0.000245176	0.000106521	3.21172e-05		68.0818	0.0004748	0.00207064	0.00149599	0.00076536	0.00154354	0.00205654	0.00079847	0.00065449	0.00087873	0.0006687	0.00060038	0.00124177	0.00110412	0.000564672	0.000163007		68.0818	0.0018392	0.00117109	0.00109703	0.00069181	0.00071967	0.00126435	0.00086948	0.00094073	0.00097638	0.00098763	0.00105574	0.000329407	0.000104168
68.4969	0.00026228	0.00027792	0.00026653	0.00027683	0.00054017	0.00022405	0.0001671	0.00018836	0.00022497	0.00023927	0.00029663	0.000269465	9.80896e-05	2.95751e-05		68.4969	0.00061177	0.00193692	0.00161478	0.00076436	0.00154669	0.00202958	0.00076217	0.00058709	0.00094426	0.0006748	0.00068823	0.00135186	0.00112604	0.000538281	0.000155388		68.4969	0.00182077	0.00112059	0.00106158	0.00084658	0.00071379	0.00146303	0.00084625	0.00098338	0.00102685	0.00094512	0.00108279	0.000328456	0.000103867
68.9121	0.00031151	0.00026144	0.00028603	0.00034534	0.00052796	0.00027106	0.0002185	0.00017339	0.0002445	0.00030277	0.00030835	0.000295532	9.07105e-05	2.73502e-05		68.9121	0.00070285	0.00197905	0.00165626	0.00085485	0.00149318	0.00206701	0.00079953	0.00062372	0.00089209	0.00067437	0.00052495	0.00116664	0.00111954	0.000544538	0.000157194		68.9121	0.00209844	0.00107507	0.00101538	0.00091013	0.00075418	0.00133118	0.00087386	0.00096505	0.00114108	0.00101753	0.00111819	0.000378342	0.000119642
69.3272	0.00032712	0.00018985	0.0003074	0.00030668	0.00052712	0.000208	0.00019671	0.00020503	0.00017092	0.00021758	0.00031309	0.000269955	0.00010315	3.11009e-05		69.3272	0.00062763	0.00198597	0.00170387	0.00098258	0.00129287	0.00187508	0.00074865	0.00060785	0.00091992	0.0006393	0.00058324	0.00131107	0.0011065	0.000517502	0.00014939		69.3272	0.0020578	0.0011061	0.00094781	0.00084394	0.0008066	0.0013127	0.00082243	0.00100846	0.00116965	0.00094	0.00110155	0.000373173	0.000118008
69.7423	0.00028495	0.00026382	0.00027758	0.00029117	0.00058127	0.00024529	0.00021459	0.00016036	0.00018256	0.00023233	0.00034052	0.000279495	0.00011243	3.38988e-05		69.7423	0.00063486	0.00187433	0.00163263	0.00068279	0.00118989	0.00202286	0.00074752	0.00081632	0.00084972	0.00059273	0.0006238	0.0014833	0.0010959	0.000524977	0.000151548		69.7423	0.00192453	0.00117807	0.00091174	0.00087035	0.000693	0.00146523	0.00086803	0.00112179	0.00101712	0.00099147	0.00110413	0.000356827	0.000112839
70.1575	0.00032973	0.00027875	0.00021853	0.00026517	0.00053395	0.00029823	0.00011122	0.00016995	0.00023833	0.00021105	0.00025549	0.000264582	0.000107875	3.25255e-05		70.1575	0.00055423	0.00196723	0.00174971	0.00083299	0.00143555	0.00225128	0.00080532	0.00071653	0.00089681	0.00059508	0.00067942	0.00143242	0.00115971	0.000584351	0.000168688		70.1575	0.00194601	0.00131307	0.00097137	0.00077434	0.00062317	0.00144231	0.00082414	0.00098445	0.0009767	0.00108069	0.00109362	0.000384837	0.000121696
70.5726	0.00027589	0.00029789	0.00029404	0.00029701	0.00036636	0.00033644	0.00016128	0.00026487	0.00025339	0.00024605	0.00034374	0.000285178	5.60525e-05	1.69005e-05		70.5726	0.00046557	0.00185151	0.00160818	0.00077056	0.00162564	0.00223044	0.00084584	0.00060278	0.00082641	0.00074676	0.00069797	0.00147892	0.00114588	0.000578371	0.000166961		70.5726	0.00202659	0.00117793	0.00098504	0.00079276	0.00072633	0.00146343	0.00070973	0.00098729	0.00105793	0.00100181	0.00109288	0.000397196	0.000125604
70.9877	0.00033113	0.00029459	0.00022884	0.0002357	0.00043401	0.00024745	0.00014504	0.00023588	0.00021924	0.00033238	0.0003171	0.000274669	7.73599e-05	2.33249e-05		70.9877	0.00068562	0.00183756	0.00171839	0.00080687	0.00133473	0.00227305	0.00070839	0.00061697	0.0008874	0.00072996	0.00063545	0.00149478	0.0011441	0.000566674	0.000163585		70.9877	0.00178566	0.00128675	0.00092365	0.00074062	0.00072218	0.00142914	0.00074307	0.00099993	0.00111627	0.00100755	0.00107548	0.000342629	0.000108349
71.4029	0.00030941	0.00032594	0.00024268	0.00023222	0.00039374	0.00019532	0.00011349	0.00027676	0.0001901	0.00025155	0.00025714	0.000253486	7.49507e-05	2.25985e-05		71.4029	0.00073452	0.00186856	0.00160317	0.00089449	0.00141522	0.00208466	0.00070409	0.00074025	0.00089721	0.00074922	0.00062969	0.00141569	0.00114473	0.000507737	0.000146571		71.4029	0.00178959	0.00108386	0.00111008	0.0007536	0.00064205	0.00128503	0.00085906	0.00095233	0.00109721	0.0011968	0.00107696	0.000320377	0.000101312
71.818	0.00031007	0.00029299	0.00024687	0.0002915	0.00042965	0.00022919	0.00015184	0.00020074	0.00021429	0.00023896	0.00027165	0.000261614	7.23463e-05	2.18132e-05		71.818	0.00064658	0.00197398	0.00175825	0.00090525	0.00150076	0.002104	0.00071274	0.00086609	0.00093781	0.00078303	0.0006591	0.00143253	0.00119001	0.000535001	0.000154441		71.818	0.00208409	0.0011165	0.00106729	0.00082778	0.00072751	0.00127813	0.00083753	0.00100799	0.00107334	0.0011496	0.00111698	0.000378888	0.000119815
72.2331	0.0002926	0.00024305	0.00026998	0.00024089	0.00035329	0.00017819	0.00017955	0.00019446	0.0002456	0.00026839	0.00040767	0.000261243	7.07429e-05	2.13298e-05		72.2331	0.00060565	0.00190424	0.00166035	0.00088505	0.00152516	0.00195272	0.00071934	0.00066776	0.00093312	0.00078312	0.00061136	0.00136016	0.001134	0.000514503	0.000148524		72.2331	0.00201158	0.00110788	0.00105683	0.00082687	0.00068347	0.00128603	0.00078612	0.00091485	0.00105197	0.00110318	0.00108288	0.000372349	0.000117747
72.6483	0.00030683	0.0002541	0.00029455	0.00021867	0.00036911	0.00017351	0.0001495	0.00022147	0.0002418	0.00021359	0.00041009	0.000259384	7.95098e-05	2.39731e-05		72.6483	0.00050103	0.00209202	0.00152234	0.00091026	0.00149351	0.00198101	0.00079484	0.00065497	0.00085694	0.00067974	0.00060753	0.00144662	0.0011284	0.000553348	0.000159738		72.6483	0.00190593	0.00114033	0.00114648	0.00092811	0.00058745	0.00119824	0.00076627	0.00090246	0.00113298	0.00092031	0.00106286	0.000353584	0.000111813
73.0634	0.00025596	0.00029505	0.00023009	0.00029844	0.00035624	0.00025223	0.00015801	0.00023784	0.00024074	0.0002418	0.00031939	0.000262345	5.29164e-05	1.59549e-05		73.0634	0.00061185	0.00220448	0.00157478	0.00092829	0.00153595	0.00201307	0.00086106	0.00073871	0.00096881	0.00070289	0.00058189	0.00155429	0.00118967	0.000562274	0.000162314		73.0634	0.00226786	0.00115215	0.00099755	0.00074315	0.00062475	0.00119264	0.00077061	0.00091235	0.00110002	0.00089138	0.00106525	0.000461164	0.000145833
73.4785	0.00032881	0.00026441	0.00028731	0.00027218	0.00031234	0.0001614	0.00018058	0.00016397	0.0002022	0.00016304	0.00029794	0.000239471	6.57152e-05	1.98139e-05		73.4785	0.00063761	0.00214235	0.0016094	0.0008293	0.00128133	0.0019025	0.00084154	0.00067935	0.00092406	0.00064196	0.00062759	0.0013698	0.0011239	0.000529456	0.000152841		73.4785	0.00212163	0.00107983	0.00093207	0.00077629	0.00069829	0.00124578	0.00073767	0.00093187	0.00119622	0.00106703	0.00107867	0.000411649	0.000130175
73.8937	0.00027358	0.00023628	0.00033759	0.00025234	0.00032854	0.00021185	0.00018165	0.00016664	0.00026312	0.00029149	0.0003874	0.000266407	6.7437e-05	2.0333e-05		73.8937	0.00064883	0.00234252	0.00155762	0.00081424	0.00128447	0.00199086	0.00096259	0.00057901	0.0008495	0.00068607	0.00061623	0.00139156	0.00114362	0.000578929	0.000167122		73.8937	0.00203833	0.00110629	0.00098436	0.00078591	0.00076078	0.00125735	0.00073648	0.00096775	0.00108815	0.0010574	0.00107828	0.00037701	0.000119221
74.3088	0.00030843	0.00028698	0.00028899	0.00026632	0.00036327	0.00021656	0.00015026	0.00022793	0.00020455	0.00024401	0.00031886	0.000261469	6.02893e-05	1.81779e-05		74.3088	0.0005668	0.0022968	0.00151103	0.00085031	0.00122528	0.00186754	0.00086608	0.00071209	0.00088412	0.00069567	0.00068059	0.00143133	0.0011323	0.000542819	0.000156698		74.3088	0.00188586	0.00101865	0.00107886	0.00078583	0.00074594	0.00112611	0.00066891	0.00081077	0.00113436	0.00104914	0.00103044	0.000345489	0.000109253
74.7239	0.00024845	0.00022728	0.00023875	0.0004055	0.00035783	0.0002469	0.0001422	0.00024102	0.0001766	0.00018921	0.00030141	0.000252286	7.73513e-05	2.33223e-05		74.7239	0.00055933	0.00219154	0.00146633	0.00089143	0.00130663	0.00173433	0.00094621	0.00070296	0.0010387	0.00071743	0.0005617	0.00149306	0.00113414	0.000510636	0.000147408		74.7239	0.00215363	0.00111645	0.00093894	0.00088747	0.00073611	0.00108297	0.000678	0.00090935	0.00095964	0.00090614	0.00103687	0.000414472	0.000131068
75.1391	0.00023219	0.00029077	0.00021789	0.00030174	0.00038005	0.00019747	0.00016695	0.00022268	0.00020785	0.00024951	0.00035042	0.000256138	6.66709e-05	2.0102e-05		75.1391	0.00061898	0.00204061	0.00138885	0.00085168	0.00136282	0.00197443	0.00098547	0.00068154	0.00097395	0.00071038	0.00056833	0.00129304	0.00112084	0.000501414	0.000144746		75.1391	0.00186678	0.00116395	0.00106244	0.00068521	0.00080815	0.00112361	0.00067701	0.00089501	0.00089997	0.00106082	0.0010243	0.000342606	0.000108342
75.5542	0.00027418	0.00024732	0.00021545	0.0002107	0.00042345	0.00018204	0.00017274	0.00026964	0.00025294	0.00020859	0.00035835	0.000255945	7.58041e-05	2.28558e-05		75.5542	0.00059232	0.00203904	0.0015372	0.00074487	0.00134003	0.00180962	0.00096339	0.00061036	0.00099875	0.0007255	0.00061819	0.00159396	0.0011311	0.000512694	0.000148002		75.5542	0.00182365	0.00103821	0.00112553	0.00072029	0.00081024	0.00115643	0.000667	0.00085384	0.00105884	0.00100103	0.00102551	0.000327201	0.00010347
75.9693	0.00026052	0.00031056	0.00025212	0.00033794	0.00037734	0.00014266	0.00016421	0.00023176	0.00024243	0.00018736	0.00036521	0.000261101	7.92748e-05	2.39023e-05		75.9693	0.00054376	0.00178788	0.00149769	0.00072528	0.00147814	0.00179007	0.00084113	0.00056878	0.00091618	0.00069154	0.00063547	0.00133102	0.00106725	0.000477347	0.000137798		75.9693	0.00189537	0.00114486	0.00123737	0.00071714	0.0007821	0.00117866	0.00075227	0.0008393	0.00117759	0.00111927	0.00108439	0.000349629	0.000110562
76.3845	0.00034374	0.00022142	0.00022457	0.00031989	0.00037878	0.00017185	0.00015315	0.00020075	0.00019785	0.00024527	0.00037297	0.000257295	8.1799e-05	2.46633e-05		76.3845	0.00048883	0.00168336	0.00148793	0.00082554	0.00138407	0.00168005	0.00089579	0.00061023	0.00090193	0.00062862	0.00055659	0.0013045	0.00103729	0.000446169	0.000128798		76.3845	0.00181696	0.00117062	0.00132203	0.00068219	0.00083939	0.00124545	0.00076108	0.00084984	0.00100212	0.00106801	0.00107577	0.000335681	0.000106152
76.7996	0.00028757	0.00016948	0.00023934	0.00035456	0.00039748	0.00018171	0.00018172	0.00021314	0.00023669	0.00023554	0.00036118	0.000259855	7.94071e-05	2.39421e-05		76.7996	0.00045457	0.00178185	0.00158589	0.00068921	0.00144978	0.00175681	0.00089951	0.00057682	0.00083443	0.0006643	0.00048567	0.00135866	0.00104479	0.000506511	0.000146217		76.7996	0.00184301	0.00118203	0.00120084	0.00068028	0.00067198	0.0013916	0.00077612	0.00093868	0.00094572	0.00091506	0.00105453	0.00036234	0.000114582
77.2147	0.00030303	0.00023004	0.00030137	0.00027779	0.00042626	0.0001337	0.00020345	0.00028402	0.00022825	0.0002284	0.00036826	0.000271325	8.02884e-05	2.42079e-05		77.2147	0.0006003	0.00172471	0.00162948	0.0007186	0.00140386	0.0016915	0.00079949	0.0006559	0.00092237	0.00059138	0.00063904	0.00130876	0.00105712	0.000459224	0.000132567		77.2147	0.00188686	0.00120062	0.00099693	0.00076271	0.00065645	0.00125014	0.00077704	0.00082013	0.00100745	0.00083823	0.00101966	0.000360263	0.000113925
77.6299	0.00032013	0.00023166	0.00022016	0.00032183	0.00040179	0.00020558	0.00013735	0.00027521	0.00016582	0.00024447	0.00038335	0.000264305	8.50245e-05	2.56359e-05		77.6299	0.00060843	0.00176515	0.00158256	0.00085736	0.00126161	0.00181856	0.0008566	0.00067949	0.00096809	0.00060234	0.00062958	0.00142009	0.00108749	0.000461348	0.00013318		77.6299	0.00173288	0.0008718	0.00097364	0.00077098	0.00078991	0.00112474	0.00066201	0.00093069	0.00106854	0.00091113	0.000983632	0.000297274	9.40064e-05
78.045	0.00031988	0.00024723	0.00027063	0.00032273	0.00040941	0.00018701	0.0001635	0.00021605	0.00017662	0.00024183	0.00033725	0.000262922	7.73612e-05	2.33253e-05		78.045	0.00071491	0.00181479	0.001743	0.00081093	0.00122079	0.00179406	0.00085441	0.00068993	0.00078206	0.00058134	0.00060044	0.00153785	0.00109538	0.00049471	0.000142811		78.045	0.00191638	0.00105089	0.00099971	0.00078121	0.00066219	0.00128642	0.0007456	0.000964	0.00093546	0.00090409	0.0010246	0.000358964	0.000113514
78.4601	0.00028356	0.00027876	0.00031723	0.0003208	0.00031167	0.00019009	0.00014323	0.00017992	0.00020993	0.00024877	0.00030137	0.000253212	6.27072e-05	1.89069e-05		78.4601	0.00056133	0.00188656	0.00165543	0.00071414	0.0013913	0.00179565	0.00086069	0.00068655	0.00084749	0.00066553	0.00057851	0.00163321	0.00110637	0.000519749	0.000150039		78.4601	0.0019275	0.00089279	0.00103466	0.00065371	0.00087184	0.00117177	0.00083343	0.00101259	0.00105605	0.00092729	0.00103816	0.000343279	0.000108554
78.8753	0.00026441	0.00031352	0.00020381	0.00035822	0.00044317	0.00015106	0.0002207	0.00016565	0.00019146	0.00026957	0.00036858	0.000268195	9.34848e-05	2.81867e-05		78.8753	0.00057476	0.00182218	0.00144865	0.00076289	0.00123615	0.0016613	0.00090057	0.00079593	0.00099312	0.00057503	0.00052683	0.00135055	0.001054	0.000442243	0.000127665		78.8753	0.00186518	0.00088364	0.00116971	0.00075795	0.00082401	0.00107948	0.00079045	0.00087646	0.00106083	0.00107921	0.00103869	0.000323339	0.000102249
79.2904	0.00036663	0.00024457	0.00023992	0.00033253	0.00041938	0.00020915	0.00018	0.00018711	0.00014189	0.00024628	0.00034557	0.000264821	8.84179e-05	2.6659e-05		79.2904	0.00061417	0.00189332	0.00144199	0.00080865	0.00114197	0.00179914	0.00093624	0.00078181	0.00093658	0.00054883	0.00054438	0.0013129	0.00106333	0.000462626	0.000133549		79.2904	0.00181176	0.00101695	0.00105996	0.00075554	0.00078509	0.00122471	0.00081895	0.00088781	0.00095045	0.00096883	0.00102801	0.000309162	9.77655e-05
79.7055	0.00038886	0.00028689	0.0003193	0.00032824	0.00042174	0.00023986	0.00018035	0.00020125	0.00017246	0.00021591	0.0002851	0.00027636	8.31597e-05	2.50736e-05		79.7055	0.00064153	0.0018097	0.00152899	0.00077627	0.0012068	0.00166142	0.00097352	0.00068081	0.00090098	0.00065617	0.00062564	0.00139508	0.00107141	0.000432739	0.000124921		79.7055	0.00178135	0.00099946	0.00099556	0.0007848	0.0008859	0.00112816	0.00072964	0.00082274	0.00093133	0.00092634	0.000998528	0.000298313	9.4335e-05
80.1207	0.00036913	0.00034881	0.00028644	0.0003746	0.0003739	0.00018812	0.00020184	0.00024225	0.00023209	0.0002319	0.00046342	0.000301136	8.93311e-05	2.69343e-05		80.1207	0.00072107	0.00179335	0.00141096	0.00078857	0.0014063	0.00165483	0.00086952	0.00064976	0.00088003	0.00079202	0.00052076	0.0013339	0.00106842	0.000426082	0.000122999		80.1207	0.00195861	0.00104461	0.00092892	0.00066194	0.00095972	0.00124407	0.00074204	0.00080139	0.00114025	0.00106398	0.00105455	0.000365368	0.00011554
80.5358	0.00031962	0.00029213	0.00030026	0.00036646	0.00037827	0.00018379	0.00020279	0.00024318	0.00026739	0.00029468	0.00042827	0.000297895	7.39387e-05	2.22933e-05		80.5358	0.00057864	0.00182325	0.0015986	0.00086512	0.00127919	0.00170645	0.00099017	0.00049822	0.00088469	0.00056181	0.00053605	0.00135255	0.00105623	0.000483134	0.000139469		80.5358	0.001748	0.00101983	0.00088299	0.00063483	0.00089218	0.00103601	0.00082982	0.00095465	0.00101675	0.0009453	0.000996036	0.000289443	9.15298e-05
80.9509	0.00031211	0.00032095	0.00027351	0.00030428	0.00057874	0.00016115	0.00017354	0.00020163	0.00030017	0.00032875	0.00038895	0.00030398	0.000115115	3.47084e-05		80.9509	0.00057384	0.00166007	0.00182567	0.00088966	0.0013014	0.00175194	0.00100261	0.00058212	0.00088429	0.00065805	0.00067418	0.00144867	0.00110438	0.000471858	0.000136214		80.9509	0.00178958	0.00092158	0.00100356	0.00067443	0.00089851	0.0012316	0.00088915	0.00089407	0.00103012	0.0009348	0.00102674	0.000302039	9.55133e-05
81.3661	0.00034036	0.00026984	0.00027093	0.0003423	0.00062322	0.00022604	0.00018548	0.00025236	0.00029819	0.00036469	0.0004044	0.000325255	0.000117716	3.54926e-05		81.3661	0.00061595	0.00162254	0.00171316	0.00091978	0.00122445	0.00194454	0.00102355	0.00058705	0.00083708	0.00063105	0.00057379	0.00149415	0.00109892	0.000489413	0.000141281		81.3661	0.0017977	0.00102826	0.00101242	0.00064948	0.00087521	0.00126703	0.00066855	0.00090195	0.00089528	0.00085515	0.000995103	0.000333033	0.000105314
81.7812	0.00029119	0.00034241	0.00026773	0.0002887	0.00048557	0.0002124	0.00020766	0.00021058	0.0002872	0.00029828	0.0003603	0.000295638	8.07908e-05	2.43593e-05		81.7812	0.0005928	0.00148573	0.0016653	0.00084093	0.00107714	0.00192177	0.00092423	0.00066764	0.00104197	0.00059075	0.00054512	0.00139925	0.00106272	0.000460222	0.000132855		81.7812	0.00189866	0.00105256	0.00097924	0.00054801	0.00094113	0.00118059	0.00065557	0.00082736	0.00088241	0.0008419	0.000980743	0.000370391	0.000117128
82.1963	0.00026758	0.00030014	0.00022875	0.00042479	0.0003985	0.00023156	0.00014999	0.0001498	0.00023851	0.00026468	0.00031176	0.000269642	8.72803e-05	2.6316e-05		82.1963	0.0005241	0.00161772	0.00159227	0.00083343	0.00107357	0.00204335	0.00096713	0.00073994	0.00080321	0.00054808	0.00055611	0.00139228	0.0010576	0.000495742	0.000143108		82.1963	0.00193438	0.00102668	0.00093771	0.00067762	0.00081694	0.0012285	0.00078266	0.00092817	0.00094066	0.00087526	0.00101486	0.000355368	0.000112377
82.6115	0.00026698	0.00035012	0.00031774	0.00027326	0.00047807	0.00026246	0.00019097	0.00012081	0.00026074	0.00031001	0.00039542	0.000293325	9.59184e-05	2.89205e-05		82.6115	0.00047782	0.00166712	0.00146197	0.00089057	0.00120345	0.00209998	0.00090232	0.00067706	0.00085502	0.00052135	0.00067404	0.00147899	0.00107581	0.000506785	0.000146296		82.6115	0.00192701	0.00097982	0.00100592	0.00073415	0.00071009	0.00121327	0.00085089	0.00094869	0.00106357	0.00088045	0.00103139	0.000348544	0.000110219
83.0266	0.00023158	0.00034244	0.00031299	0.00031492	0.00046955	0.00024926	0.00016397	0.00014275	0.00022588	0.00024731	0.00035809	0.000278067	9.36911e-05	2.82489e-05		83.0266	0.00054531	0.00161365	0.00144096	0.00081418	0.00117924	0.00191621	0.0008403	0.00057285	0.00092988	0.00057149	0.00070032	0.00140769	0.00104434	0.000458533	0.000132367		83.0266	0.00180821	0.00094197	0.00082541	0.00071913	0.00096915	0.00129526	0.00083225	0.00091168	0.00102704	0.00076848	0.00100986	0.000323758	0.000102381
83.4417	0.00032975	0.00044486	0.00030157	0.00033062	0.00043011	0.00014811	0.00022848	0.00019566	0.00019689	0.00028126	0.00031035	0.000290696	9.43125e-05	2.84363e-05		83.4417	0.00046433	0.00164745	0.00150753	0.00061855	0.00126166	0.00184525	0.00087002	0.00063262	0.0008238	0.00071553	0.00073476	0.00136635	0.00104065	0.000461293	0.000133164		83.4417	0.00178797	0.00085151	0.00088142	0.00079351	0.00094079	0.00124358	0.00081798	0.00088682	0.00101765	0.00084741	0.00100686	0.000303964	9.61219e-05
83.8568	0.00030794	0.00044235	0.00026604	0.00032344	0.00042142	0.00014634	0.00017154	0.00017262	0.00022225	0.00030123	0.00040267	0.000288895	0.000104088	3.13836e-05		83.8568	0.00053051	0.00165107	0.00135698	0.0007751	0.00119165	0.00204435	0.00090685	0.00072783	0.00083721	0.00056102	0.00069879	0.00132751	0.00105074	0.000468923	0.000135366		83.8568	0.00178346	0.00092825	0.00099966	0.00067457	0.00083901	0.00124138	0.00071493	0.00091138	0.00096692	0.0010028	0.00100624	0.00031603	9.99375e-05
84.272	0.00027901	0.00032023	0.00027194	0.0003199	0.00038063	0.00016818	0.00015683	0.00017711	0.00027489	0.00027895	0.00041793	0.000276873	8.40286e-05	2.53356e-05		84.272	0.0006429	0.00164954	0.00146347	0.000819	0.00118889	0.00208099	0.00092186	0.00068887	0.00089081	0.00053452	0.0006328	0.00156642	0.00109001	0.000494622	0.000142785		84.272	0.00197315	0.00096113	0.00086336	0.00065236	0.00091545	0.00136224	0.00069311	0.00086373	0.0008577	0.00081904	0.000996127	0.00039328	0.000124366
84.6871	0.0002644	0.00036899	0.00023178	0.00035745	0.00050663	0.00021896	0.00017733	0.00020088	0.00033981	0.00029147	0.00036056	0.00030166	9.66501e-05	2.91411e-05		84.6871	0.00051346	0.00172037	0.00152589	0.00094317	0.00110026	0.00221281	0.00094636	0.00058629	0.00078609	0.00062267	0.00052774	0.00161769	0.0010919	0.000554469	0.000160061		84.6871	0.00178218	0.0009591	0.00089874	0.00068831	0.00087361	0.00119193	0.00069628	0.00099174	0.00088668	0.00080132	0.000976989	0.000318508	0.000100721
85.1022	0.000285	0.00031135	0.00028264	0.00037814	0.00055283	0.00020198	0.00016584	0.00020481	0.00029401	0.00023583	0.00036628	0.000298065	0.000107637	3.24538e-05		85.1022	0.00055916	0.00171448	0.00144754	0.00069895	0.00113569	0.00237213	0.00090005	0.00066814	0.00072085	0.00066425	0.00070321	0.00157345	0.00109649	0.000565112	0.000163134		85.1022	0.00164207	0.00094428	0.00085908	0.00080662	0.00072151	0.001253	0.00074413	0.00089258	0.0009359	0.00086213	0.00096613	0.00027945	8.83699e-05
85.5174	0.00024688	0.00023546	0.00022604	0.00030622	0.00063083	0.00024661	0.00017819	0.00015496	0.00028074	0.00024369	0.00044767	0.000290663	0.000136036	4.10164e-05		85.5174	0.00063316	0.00168725	0.00156538	0.00084397	0.00115533	0.00235395	0.00095281	0.00064506	0.00090349	0.00074276	0.00056151	0.00139928	0.00112033	0.000538503	0.000155452		85.5174	0.00171308	0.00085477	0.00088049	0.0006821	0.00082844	0.00130002	0.00061817	0.0010025	0.00092301	0.00083534	0.000963792	0.000321471	0.000101658
85.9325	0.00024246	0.00029377	0.00016877	0.00037614	0.00047002	0.00025458	0.00014227	0.00019545	0.00028782	0.00025967	0.00034682	0.000276161	9.53222e-05	2.87407e-05		85.9325	0.00060265	0.00174133	0.00171213	0.00086753	0.00126581	0.00228647	0.00091991	0.00065448	0.00084284	0.00063368	0.00048841	0.00147145	0.00112389	0.000567473	0.000163815		85.9325	0.00153281	0.00082835	0.00087191	0.0006301	0.00085387	0.00146826	0.00066028	0.00089693	0.00090942	0.00080223	0.000945416	0.000307456	9.7226e-05
86.3476	0.00026678	0.00030652	0.00021912	0.00033308	0.0003717	0.0002416	0.00023476	0.00025236	0.00030548	0.00027259	0.00028961	0.000281236	4.56899e-05	1.3776e-05		86.3476	0.00054901	0.00168616	0.0017544	0.00071787	0.00115395	0.00219728	0.00101488	0.00054532	0.00080171	0.00058975	0.0006105	0.00136304	0.00108199	0.000555757	0.000160433		86.3476	0.00168526	0.00081741	0.00078614	0.00057984	0.00078575	0.00135266	0.00077438	0.00095962	0.00098327	0.00074503	0.000946936	0.000330846	0.000104623
86.7628	0.00026731	0.00028802	0.00020737	0.00028334	0.00039001	0.00020293	0.00017313	0.00018209	0.0003278	0.00027366	0.00031964	0.000265027	6.78171e-05	2.04476e-05		86.7628	0.00064108	0.0017116	0.00151108	0.00078292	0.00105465	0.0021754	0.00110351	0.00058607	0.00091639	0.00058066	0.00061317	0.00128951	0.0010805	0.000508889	0.000146904		86.7628	0.00174467	0.00080981	0.00082158	0.00062989	0.00070272	0.00108833	0.00082171	0.00096465	0.00094535	0.00072604	0.000925475	0.000318196	0.000100622
87.1779	0.00024542	0.00028587	0.00023917	0.00028806	0.00043075	0.00021555	0.00011439	0.00025793	0.0003152	0.00030085	0.00033859	0.000275616	7.91521e-05	2.38653e-05		87.1779	0.00056405	0.00175159	0.00164677	0.00080287	0.00118383	0.00218374	0.00096015	0.0005924	0.00081741	0.00055618	0.0006287	0.00132996	0.0010848	0.000539834	0.000155837		87.1779	0.00184957	0.00082037	0.00088671	0.00056664	0.00079157	0.00117796	0.00064652	0.00107264	0.00095726	0.00081212	0.000958136	0.000362033	0.000114485
87.593	0.00028845	0.00030755	0.00026394	0.00038371	0.00047263	0.00021073	0.00016801	0.00017733	0.00037078	0.00020433	0.00032871	0.000288743	9.60887e-05	2.89718e-05		87.593	0.00061134	0.00168447	0.00172669	0.00070543	0.00118236	0.00241146	0.00084455	0.00046823	0.00090941	0.00064432	0.00061385	0.00145216	0.00110452	0.000597267	0.000172416		87.593	0.0017437	0.00078355	0.00091651	0.00055858	0.00080765	0.00117774	0.00073635	0.00093821	0.0009626	0.00085851	0.00094834	0.000322906	0.000102112
88.0082	0.00027716	0.00034272	0.00025258	0.00046746	0.0005424	0.00020209	0.00014258	0.00018438	0.00034195	0.00027254	0.00035508	0.000307358	0.000120035	3.61918e-05		88.0082	0.00066002	0.00167485	0.00159934	0.00059333	0.00111508	0.00226234	0.00099417	0.00055202	0.00092548	0.00061057	0.00067464	0.00155457	0.00110137	0.000551887	0.000159316		88.0082	0.00168278	0.00089702	0.00089218	0.00062363	0.00078951	0.00113262	0.00065209	0.00091169	0.00097349	0.00075524	0.000931025	0.000304383	9.62544e-05
88.4233	0.0002518	0.00025505	0.00020602	0.00042656	0.00050845	0.00023261	0.00012313	0.00018534	0.00033003	0.00019089	0.00032137	0.000275568	0.000113276	3.41539e-05		88.4233	0.00060839	0.0015066	0.00177369	0.0007224	0.00103578	0.00230861	0.00093288	0.00055931	0.00100192	0.00065392	0.0006117	0.00129418	0.00108412	0.000545252	0.000157401		88.4233	0.00156421	0.00083375	0.00096527	0.00062311	0.0008257	0.00114546	0.00061838	0.00088197	0.00080312	0.00070148	0.000896245	0.000282951	8.94771e-05
88.8384	0.00030521	0.00025291	0.00015926	0.00032175	0.00048829	0.00022752	0.00011735	0.00020645	0.00029557	0.00024201	0.00020359	0.000256355	9.85234e-05	2.97059e-05		88.8384	0.00064919	0.00159432	0.00182227	0.00068284	0.00101367	0.00212161	0.00088576	0.00058425	0.00079801	0.00047163	0.00060697	0.00129811	0.00104405	0.00054248	0.0001566		88.8384	0.00179873	0.00076953	0.00092056	0.00060527	0.00078705	0.0011957	0.00074269	0.0009413	0.00090582	0.00080501	0.000947166	0.000337554	0.000106744
89.2536	0.00025467	0.00028398	0.00021131	0.000319	0.00036679	0.00019723	0.00013223	0.00014134	0.00021493	0.0002575	0.00033374	0.000246611	7.59657e-05	2.29045e-05		89.2536	0.00060796	0.00146534	0.00168671	0.00080904	0.00106561	0.00231104	0.00092084	0.00061579	0.00078559	0.00059204	0.00059253	0.00123086	0.00105695	0.000534969	0.000154432		89.2536	0.00175077	0.00078501	0.000823	0.00052079	0.00077161	0.00106738	0.000758	0.00101226	0.00083502	0.00082862	0.000915246	0.000328468	0.000103871
89.6687	0.00030818	0.00031127	0.00019793	0.00037764	0.00032477	0.00018074	0.00015562	0.0001535	0.00023974	0.00027966	0.00028569	0.000255885	7.52511e-05	2.26891e-05		89.6687	0.00064855	0.00170057	0.00151542	0.00082596	0.00109849	0.00223238	0.00083862	0.00067246	0.000763	0.00054818	0.00069066	0.00138339	0.00107647	0.000522656	0.000150878		89.6687	0.00170315	0.00080027	0.00089433	0.00053191	0.00084316	0.0010796	0.00075505	0.00085953	0.00096306	0.00082003	0.000925009	0.000307819	9.73408e-05
90.0838	0.00027477	0.00033887	0.00025953	0.0004824	0.00035255	0.00019115	0.00015619	0.00024901	0.00026595	0.00034447	0.00031608	0.000293725	8.82658e-05	2.66131e-05		90.0838	0.00071956	0.00153993	0.00165258	0.00068282	0.00125323	0.00226142	0.00082915	0.00053247	0.00067761	0.00070293	0.00067629	0.00127186	0.00106665	0.000532343	0.000153674		90.0838	0.00160483	0.00078447	0.00083222	0.00047804	0.00077333	0.00121869	0.00062167	0.00088721	0.00088059	0.00078655	0.00088676	0.000316142	9.99728e-05
90.499	0.00032023	0.00035699	0.00027165	0.00035139	0.00038188	0.00021448	0.00011955	0.00025154	0.00025384	0.00030762	0.00035267	0.000289258	7.72813e-05	2.33012e-05		90.499	0.00066014	0.00155602	0.00170446	0.00061646	0.00134386	0.00211063	0.00094863	0.00067185	0.0007799	0.00067452	0.00063818	0.00145779	0.00109687	0.000514548	0.000148537		90.499	0.00167266	0.00076968	0.00090223	0.00058211	0.00079472	0.00118548	0.00064609	0.00092751	0.00082496	0.00079772	0.000910316	0.000314092	9.93246e-05
90.9141	0.00031976	0.00030955	0.00021642	0.00041969	0.0003505	0.00022716	9.059e-05	0.00022679	0.00023386	0.00028608	0.00024673	0.000266103	8.58067e-05	2.58717e-05		90.9141	0.0005622	0.00175504	0.0018012	0.00060842	0.00116503	0.00203746	0.00087895	0.00064382	0.00079605	0.00075292	0.00072131	0.00143396	0.00109636	0.000527368	0.000152238		90.9141	0.0016309	0.00074214	0.00080303	0.00056074	0.000669	0.00109215	0.00066222	0.00085995	0.00074821	0.00093655	0.000870489	0.000306907	9.70526e-05
91.3292	0.00036363	0.00035561	0.00027695	0.00033732	0.00039575	0.00030741	0.00013683	0.00019629	0.00023054	0.00025892	0.00025611	0.000283215	7.81075e-05	2.35503e-05		91.3292	0.00058794	0.00159297	0.00185043	0.00068067	0.00106642	0.00192537	0.00092088	0.0006042	0.00089212	0.00073304	0.00063798	0.00133234	0.0010687	0.000489715	0.000141369		91.3292	0.00164787	0.00076508	0.00094487	0.00047223	0.00077525	0.00114667	0.00061039	0.00103129	0.00086349	0.0008861	0.000914324	0.000323094	0.000102171
91.7444	0.00035838	0.00028245	0.00037841	0.00034606	0.00039665	0.00031645	0.00014919	0.00022741	0.00027502	0.00028237	0.00028857	0.000300087	7.11871e-05	2.14637e-05		91.7444	0.00049941	0.0015434	0.00180471	0.00061093	0.00109655	0.00199586	0.00072557	0.00049882	0.00086694	0.00058833	0.00063842	0.00158442	0.00103778	0.000548941	0.000158466		91.7444	0.00156192	0.00078786	0.00087014	0.00049022	0.0009013	0.00119092	0.0006673	0.00087046	0.0008662	0.00092647	0.000913279	0.000290452	9.18491e-05
92.1595	0.0002223	0.00032018	0.00027054	0.00036693	0.00052325	0.00028012	0.00017532	0.00018121	0.0002024	0.00022623	0.00038035	0.000286257	0.000105371	3.17705e-05		92.1595	0.00056737	0.00140197	0.00175002	0.00061784	0.00110456	0.00195153	0.0009251	0.00059209	0.00082347	0.00061725	0.00055148	0.00156437	0.00103892	0.000506757	0.000146288		92.1595	0.00150152	0.00097745	0.00078655	0.0004318	0.00089821	0.00123253	0.00060182	0.00092875	0.00083998	0.00099719	0.00091958	0.000299896	9.48355e-05
92.5746	0.00036052	0.00035989	0.00027869	0.00039882	0.00031024	0.00028112	0.00012371	0.0002157	0.00023697	0.00028894	0.00041401	0.000297146	8.55095e-05	2.57821e-05		92.5746	0.00064959	0.00144245	0.00171874	0.00065833	0.00108044	0.00184478	0.00087534	0.00067246	0.00081825	0.00063705	0.00056851	0.00146814	0.00103617	0.000462132	0.000133406		92.5746	0.00161784	0.00076807	0.00084218	0.00053917	0.00087262	0.00111591	0.00057099	0.00094073	0.00091379	0.00093367	0.000911497	0.000302493	9.56566e-05
92.9898	0.00025552	0.00028356	0.00025362	0.00030587	0.00029919	0.00023753	0.0001215	0.00023723	0.00019276	0.00024338	0.00034826	0.000252584	6.03686e-05	1.82018e-05		92.9898	0.0006293	0.00152233	0.00178659	0.00062891	0.00111714	0.00199781	0.00091292	0.00071588	0.00073698	0.0006209	0.00057081	0.00143769	0.00105644	0.000505855	0.000146028		92.9898	0.00172462	0.0007441	0.0008938	0.00050991	0.00091993	0.00119518	0.0006107	0.00093398	0.00087116	0.00088082	0.00092842	0.000336982	0.000106563
93.4049	0.00030228	0.00029943	0.00024221	0.00030982	0.00031087	0.00024539	0.00013846	0.00024253	0.00021204	0.00022857	0.00033559	0.000260654	5.74599e-05	1.73248e-05		93.4049	0.00063285	0.00157564	0.00179204	0.00071556	0.0011787	0.00198382	0.00077878	0.0005817	0.00064339	0.00053665	0.00054322	0.00146014	0.00103521	0.000534748	0.000154368		93.4049	0.0014514	0.00067882	0.00082643	0.00056815	0.00079665	0.00116718	0.00063053	0.00094588	0.00093854	0.0008536	0.000885718	0.00026392	8.34588e-05
93.82	0.00029666	0.00026913	0.00037033	0.00029022	0.00027522	0.00022366	0.00016681	0.00018523	0.00017096	0.000231	0.00029033	0.000251777	6.26783e-05	1.88982e-05		93.82	0.00064347	0.00133329	0.00156761	0.00073646	0.00118929	0.00206867	0.00092258	0.00059661	0.00074359	0.00056894	0.00064393	0.00149029	0.00104206	0.000483729	0.000139641		93.82	0.00169467	0.00064832	0.00075687	0.00056845	0.00088173	0.00105689	0.00056579	0.00089268	0.00102238	0.00078311	0.000887089	0.000331483	0.000104824
94.2352	0.00031925	0.00034711	0.00038995	0.00038178	0.00021963	0.00026434	0.00012159	0.00022469	0.00020956	0.00025812	0.00030476	0.000276435	8.15162e-05	2.45781e-05		94.2352	0.00049871	0.00126635	0.0016563	0.00077333	0.00119781	0.0021039	0.00094536	0.00069884	0.00073882	0.00052909	0.00059151	0.00147688	0.00103974	0.000506418	0.00014619		94.2352	0.00157162	0.00058374	0.00100512	0.00057983	0.00069703	0.00112766	0.00082271	0.00086613	0.00089236	0.00073114	0.000887734	0.000296623	9.38004e-05
94.6503	0.00033379	0.00029352	0.00021039	0.00046916	0.00021988	0.00025297	0.00012831	0.000162	0.00025461	0.00025674	0.00024021	0.000256507	9.0377e-05	2.72497e-05		94.6503	0.00046821	0.0013454	0.00148034	0.00070277	0.00130799	0.00185868	0.00082112	0.00075877	0.00072668	0.00060208	0.00053007	0.001505	0.00100893	0.000462356	0.000133471		94.6503	0.00170425	0.00065865	0.00087929	0.00056204	0.00085589	0.00106604	0.00075901	0.0008116	0.00085446	0.00073841	0.000888964	0.00031691	0.000100216
95.0654	0.00032874	0.00032242	0.00023727	0.00036529	0.00021979	0.00032175	0.00011052	0.00017754	0.00027138	0.00023348	0.00033649	0.000265879	7.81673e-05	2.35683e-05		95.0654	0.00060291	0.0014938	0.00156002	0.00069173	0.00121309	0.00195253	0.00081124	0.00077679	0.00065056	0.00054255	0.00058167	0.00126447	0.00101178	0.000469332	0.000135484		95.0654	0.00149365	0.00065064	0.0006094	0.00049821	0.0008212	0.0011366	0.00075985	0.00094646	0.00101752	0.00088881	0.000882234	0.000289684	9.16063e-05
95.4806	0.00032929	0.00041473	0.0002868	0.00034591	0.00024196	0.00028043	0.00017683	0.00018698	0.00022743	0.00025908	0.00034379	0.000281203	7.27809e-05	2.19443e-05		95.4806	0.00055409	0.00152046	0.00135119	0.00064374	0.00119543	0.001961	0.0009171	0.00072626	0.0007092	0.0006076	0.0007418	0.0013667	0.00102455	0.0004468	0.00012898		95.4806	0.00164727	0.00068534	0.00079727	0.00050641	0.00095939	0.00125967	0.00068456	0.00084391	0.00098046	0.00078774	0.000915202	0.000328155	0.000103772
95.8957	0.00032668	0.00044142	0.0002808	0.00040176	0.00024509	0.00029414	0.00014903	0.00019578	0.0002178	0.00025628	0.00032742	0.000285109	8.66714e-05	2.61324e-05		95.8957	0.00050588	0.00157311	0.00154425	0.00077772	0.00115053	0.00209131	0.00091869	0.00075841	0.00070783	0.00063991	0.00059859	0.00149257	0.00106323	0.000501599	0.000144799		95.8957	0.00150129	0.00065093	0.00085227	0.0006071	0.00081065	0.00132924	0.00063918	0.00083515	0.00089881	0.00073474	0.000885936	0.000298413	9.43664e-05
96.3108	0.00031933	0.00037605	0.00025069	0.00033744	0.00020883	0.00028477	0.00011584	0.00017773	0.00023673	0.00025613	0.00037166	0.000266836	8.14641e-05	2.45623e-05		96.3108	0.00057985	0.00151487	0.00137358	0.00066921	0.0012431	0.00202356	0.00077841	0.00061085	0.00064641	0.00065048	0.00062444	0.00156002	0.0010229	0.000494835	0.000142847		96.3108	0.00167409	0.00070424	0.0007884	0.00056544	0.00085929	0.00122774	0.00060573	0.00085891	0.0008344	0.00084145	0.000895969	0.000327761	0.000103647
96.726	0.00034311	0.00037276	0.00029465	0.00031078	0.0003235	0.00026139	9.362e-05	0.00018591	0.00031717	0.00030635	0.00029538	0.000282238	7.86357e-05	2.37096e-05		96.726	0.00053143	0.00160099	0.00117281	0.000676	0.00116133	0.00225743	0.00074006	0.00071503	0.00076383	0.00062774	0.00055639	0.00152495	0.00102733	0.000533366	0.000153969		96.726	0.00175841	0.0007561	0.00076764	0.00057911	0.00079109	0.0012919	0.000705	0.00094163	0.00082288	0.00084693	0.000926069	0.000347249	0.00010981
97.1411	0.00040667	0.00036416	0.00032833	0.00039004	0.00031647	0.00030062	0.00014044	0.00015694	0.00025289	0.00022135	0.00031078	0.000289881	8.83159e-05	2.66283e-05		97.1411	0.00052117	0.00149911	0.0011795	0.00080523	0.00112543	0.00233032	0.00072537	0.00062434	0.00084181	0.00061668	0.00064017	0.00150881	0.00103483	0.000530552	0.000153157		97.1411	0.00169103	0.00072816	0.00086924	0.00055937	0.00101334	0.00119142	0.00060431	0.00088502	0.0007892	0.0007644	0.000909549	0.000331229	0.000104744
97.5562	0.00031061	0.00027928	0.00037935	0.00028383	0.00026002	0.000262	0.00015911	0.0001339	0.00029074	0.00023382	0.00027766	0.000260938	6.76476e-05	2.03965e-05		97.5562	0.0005121	0.00150102	0.00138322	0.00066302	0.00125625	0.0022903	0.00070024	0.00059541	0.00078419	0.0006102	0.00062581	0.001512	0.00103615	0.000549261	0.000158558		97.5562	0.00154798	0.00070712	0.00090866	0.00046279	0.00095583	0.00132472	0.00057097	0.00085484	0.00089601	0.00079247	0.000902139	0.000325516	0.000102937
97.9714	0.00031278	0.00021665	0.00031159	0.00037896	0.00027872	0.00030291	0.00020987	0.0002174	0.00031508	0.0002097	0.00031833	0.000279272	5.73396e-05	1.72885e-05		97.9714	0.00051811	0.00148622	0.00140629	0.00080068	0.00120185	0.00218525	0.00079135	0.00073724	0.00085786	0.00057108	0.00071673	0.00137595	0.00105405	0.00048825	0.000140946		97.9714	0.00153756	0.00065032	0.0008596	0.0005335	0.00085196	0.0013021	0.0005547	0.00096277	0.00096644	0.00075525	0.00089742	0.000319242	0.000100953
98.3865	0.00028315	0.0002201	0.00032761	0.0003059	0.0003311	0.00033217	0.00013231	0.00020711	0.00032149	0.00022387	0.00032475	0.000273596	6.73922e-05	2.03195e-05		98.3865	0.00059995	0.00162394	0.00124844	0.00079052	0.00123468	0.00210201	0.00075712	0.00070731	0.00081086	0.00052933	0.00060221	0.00149129	0.00104147	0.000495926	0.000143162		98.3865	0.00171515	0.00072034	0.00101215	0.00060241	0.00086001	0.00118767	0.0006152	0.001008	0.00104695	0.00068383	0.000945171	0.000337134	0.000106611
98.8016	0.00026562	0.00036596	0.00039218	0.00040569	0.00026809	0.00028663	0.00016133	0.00017782	0.00022106	0.00026699	0.00030782	0.000283563	8.06008e-05	2.43021e-05		98.8016	0.00052604	0.00158783	0.0012542	0.00071104	0.00126805	0.00201305	0.00075123	0.00077218	0.00079229	0.00056921	0.00060729	0.00141256	0.00102208	0.000474582	0.000137		98.8016	0.00185179	0.00075759	0.00094938	0.00052732	0.00091164	0.00136756	0.00066235	0.00097797	0.00081431	0.00073661	0.000955652	0.000387569	0.00012256
99.2168	0.00030897	0.00033483	0.00037927	0.0003653	0.00034574	0.00023875	0.00013199	0.00021635	0.00026447	0.00020075	0.00031758	0.000282182	7.79996e-05	2.35178e-05		99.2168	0.00051835	0.00136618	0.0012283	0.00067022	0.00113017	0.00232967	0.00078814	0.00078451	0.0008115	0.00053254	0.00069134	0.00145809	0.00102575	0.000518253	0.000149607		99.2168	0.00163072	0.00079586	0.00091256	0.00051943	0.00089896	0.00129945	0.00071475	0.00095455	0.00090516	0.00092431	0.000955575	0.000308468	9.75463e-05
99.6319	0.00025647	0.00029852	0.00029017	0.00032453	0.00040245	0.00025601	0.00019412	0.00022409	0.00026339	0.00025657	0.00033212	0.000281676	5.70651e-05	1.72058e-05		99.6319	0.00066924	0.0013071	0.00139611	0.00072686	0.00109154	0.0022891	0.00072866	0.00070151	0.00080786	0.00056706	0.00053074	0.00132307	0.00101157	0.000505913	0.000146045		99.6319	0.00178606	0.00080953	0.00093939	0.00063905	0.00095045	0.00128705	0.00071124	0.00098308	0.0008796	0.00094919	0.000993464	0.000328853	0.000103993
100.047	0.00030978	0.00029984	0.00031297	0.00029632	0.00034668	0.00026053	0.00011642	0.00020933	0.00032894	0.00025061	0.00026015	0.000271961	6.4926e-05	1.95759e-05		100.047	0.00058827	0.00146499	0.00137606	0.00069245	0.00132768	0.00235651	0.00082235	0.00073431	0.0008038	0.00053043	0.00053329	0.00140694	0.00105309	0.000546058	0.000157633		100.047	0.00165237	0.00074858	0.00092814	0.00058726	0.00082224	0.00135549	0.00068238	0.00096937	0.00094649	0.00084774	0.000954006	0.000321282	0.000101598
100.462	0.00032383	0.00024731	0.0003455	0.00032288	0.00035463	0.0002987	0.000152	0.00017931	0.00021226	0.00019348	0.00031505	0.000267723	7.2942e-05	2.19928e-05		100.462	0.00044086	0.00141565	0.00135241	0.00073387	0.00113609	0.00235584	0.00084122	0.00071933	0.00070443	0.00049819	0.00063387	0.00126479	0.00100805	0.000537992	0.000155305		100.462	0.00178691	0.00061267	0.00090538	0.00056722	0.00082127	0.00121064	0.00065165	0.0009301	0.00083779	0.00088554	0.000920917	0.00035667	0.000112789
100.877	0.00032059	0.00023972	0.0003314	0.00032128	0.00039648	0.00030408	0.0001773	0.00014788	0.00017156	0.00022935	0.000343	0.000271149	8.19746e-05	2.47163e-05		100.877	0.0005559	0.00152296	0.00153348	0.00077624	0.00134982	0.00229497	0.00077721	0.00082825	0.00069286	0.00057329	0.00054818	0.00139752	0.00107089	0.000544569	0.000157204		100.877	0.00175679	0.00061842	0.00082608	0.00054588	0.00083208	0.00127795	0.00068819	0.00092217	0.00095602	0.00077945	0.000920303	0.000357554	0.000113069
101.292	0.00033846	0.00025413	0.00028028	0.00039418	0.00042456	0.00045067	0.00011705	0.00020131	0.00018569	0.00031016	0.00026631	0.000292982	0.000103939	3.13387e-05		101.292	0.00061091	0.00135587	0.00140496	0.00075173	0.00136723	0.00218198	0.00076792	0.00067631	0.00077668	0.0005414	0.00063789	0.00142743	0.00104169	0.000499762	0.000144269		101.292	0.00187999	0.00079808	0.00084731	0.00068809	0.00096118	0.00118342	0.00062408	0.00086308	0.00096301	0.00092851	0.000973675	0.000354419	0.000112077
101.708	0.00035641	0.00024905	0.00030213	0.00040973	0.0003535	0.00038766	0.00015665	0.00019277	0.00018255	0.0002565	0.00021359	0.000278231	8.852e-05	2.66898e-05		101.708	0.00043671	0.00141831	0.00133188	0.0007449	0.00118896	0.00197492	0.00080664	0.00061865	0.0007097	0.00063947	0.00063106	0.00142675	0.000993996	0.000464028	0.000133953		101.708	0.00191881	0.00077807	0.00086336	0.00060004	0.00089797	0.00113974	0.00061083	0.00092421	0.00103998	0.00091432	0.000968733	0.000373928	0.000118247
102.123	0.00036438	0.0002423	0.00035926	0.00037905	0.00034328	0.0003405	0.00014398	0.00016235	0.00023339	0.00026423	0.00025403	0.000280614	8.23003e-05	2.48145e-05		102.123	0.00058097	0.00125068	0.00149194	0.00071091	0.00124852	0.00215314	0.00086414	0.00078988	0.000783	0.00061636	0.00056153	0.00138522	0.00103636	0.000480262	0.00013864		102.123	0.00182659	0.00080041	0.00084146	0.00059258	0.00079675	0.00130811	0.0007245	0.00092028	0.00087146	0.00074326	0.00094254	0.00036242	0.000114607
102.538	0.00029923	0.00025565	0.00034254	0.00044955	0.00046793	0.00025297	0.00016337	0.00017548	0.0002191	0.00034108	0.00028277	0.000295425	9.95121e-05	3.0004e-05		102.538	0.00054743	0.00128104	0.00125157	0.00067011	0.0012059	0.0019961	0.00084602	0.00065018	0.00071565	0.00060127	0.00055688	0.0014525	0.000981221	0.000454606	0.000131233		102.538	0.00194255	0.00090763	0.00083391	0.00052248	0.00096298	0.00134956	0.00058433	0.00109354	0.00079511	0.00077081	0.00097629	0.000414531	0.000131086
102.953	0.00033847	0.00028352	0.00033207	0.00031715	0.00058423	0.00026483	0.00015269	0.00011546	0.00020595	0.00032111	0.00026226	0.000288885	0.00012256	3.69532e-05		102.953	0.00053298	0.00129149	0.00143215	0.00069005	0.0011991	0.00214957	0.00093329	0.00069785	0.00069263	0.00060109	0.00064656	0.00143316	0.00102499	0.000486308	0.000140385		102.953	0.00169877	0.00069846	0.00086647	0.00045771	0.00103927	0.00128077	0.00056492	0.00100865	0.0009245	0.00081376	0.000935328	0.000358921	0.000113501
103.368	0.00035379	0.00030862	0.0003132	0.00034618	0.00038451	0.0003218	0.00011216	0.00015667	0.00016191	0.00034122	0.00033233	0.000284763	9.37967e-05	2.82808e-05		103.368	0.00057228	0.00123792	0.00147772	0.00078717	0.00112901	0.0022288	0.00096733	0.00069016	0.00075425	0.00050887	0.00064476	0.00141569	0.0010345	0.000497543	0.000143628		103.368	0.00172336	0.00069656	0.0009367	0.00057553	0.00097621	0.00132536	0.00069513	0.00093759	0.00094148	0.00087257	0.000968049	0.000335365	0.000106052
103.783	0.00032433	0.0003263	0.00028703	0.00045888	0.00039522	0.0002911	0.00017441	0.00022258	0.00018717	0.00034083	0.00032197	0.000302711	8.50923e-05	2.56563e-05		103.783	0.00045367	0.00148617	0.00146465	0.00069305	0.00128904	0.00232783	0.00088984	0.00073628	0.00081626	0.0004967	0.00056192	0.00145375	0.00105576	0.000557664	0.000160984		103.783	0.00183976	0.00079412	0.00088071	0.00056429	0.0009779	0.00148039	0.00064842	0.00090556	0.00079359	0.0009529	0.000983764	0.000388392	0.00012282
104.198	0.00030646	0.00022724	0.00032419	0.00032794	0.00043455	0.00031061	0.00020846	0.00021968	0.00025787	0.00036445	0.00028776	0.000297201	6.76321e-05	2.03919e-05		104.198	0.00053683	0.00141288	0.0015831	0.00074775	0.00115463	0.00224888	0.0009278	0.00071576	0.00079957	0.00050484	0.00063606	0.00136515	0.00105277	0.000520138	0.000150151		104.198	0.00185366	0.00079333	0.00084849	0.00064164	0.00099103	0.00136368	0.00060055	0.0009118	0.00090873	0.00093789	0.00098508	0.000370056	0.000117022
104.614	0.00031473	0.00024925	0.0003033	0.00030871	0.00048419	0.00024068	0.00017983	0.00021895	0.00017031	0.00034238	0.00028408	0.000281492	8.74271e-05	2.63603e-05		104.614	0.00056884	0.00120007	0.00161533	0.00076572	0.00119933	0.00247555	0.00090132	0.00069259	0.00076301	0.00059181	0.00056274	0.00132572	0.00105517	0.000561185	0.000162		104.614	0.00189129	0.00075285	0.00083716	0.00068596	0.00106072	0.00138712	0.00066869	0.00098634	0.00096886	0.00088317	0.00101222	0.000373757	0.000118192
105.029	0.00029037	0.00030236	0.00029284	0.00041036	0.00056179	0.00025425	0.00020119	0.00021934	0.00016034	0.00035759	0.00029538	0.000304165	0.000110398	3.32863e-05		105.029	0.00054381	0.0015153	0.00138266	0.00081647	0.00129235	0.00228054	0.000945	0.00067685	0.00074902	0.0005536	0.00053597	0.00137428	0.00105549	0.000528048	0.000152434		105.029	0.00195743	0.00077722	0.00085375	0.00056344	0.00107664	0.00126317	0.00068809	0.00103426	0.00098318	0.00069765	0.000989483	0.000400342	0.000126599
105.444	0.00028442	0.00023079	0.00034106	0.00037451	0.00056198	0.00025992	0.00013977	0.00013007	0.00014459	0.00046671	0.00024622	0.000289095	0.000138054	4.16248e-05		105.444	0.00054466	0.00164007	0.00132813	0.00076654	0.00105478	0.00224962	0.00087082	0.00062772	0.00072704	0.00054853	0.00053538	0.00139985	0.00102443	0.000534786	0.000154379		105.444	0.00177507	0.00082968	0.00084468	0.00060243	0.0010167	0.00136234	0.00075652	0.00106155	0.00095801	0.00086053	0.00100675	0.000337857	0.00010684
105.859	0.00032783	0.00030421	0.00040776	0.00043325	0.0004928	0.00024469	0.00018889	0.00020514	0.000185	0.00035051	0.00031647	0.000314232	0.00010274	3.09772e-05		105.859	0.00053446	0.00145149	0.00120331	0.00079517	0.00098092	0.00236087	0.00093281	0.00068503	0.0008077	0.0004976	0.00057418	0.00144947	0.00102275	0.000533124	0.0001539		105.859	0.00202588	0.00072073	0.00079545	0.00063105	0.00115572	0.00138114	0.00059862	0.00101745	0.00096577	0.00090922	0.0010201	0.000427484	0.000135182
106.274	0.00035792	0.00027639	0.00031833	0.00037797	0.00039166	0.00025661	0.0002141	0.00019938	0.00017478	0.00037133	0.00032593	0.000296764	7.70974e-05	2.32457e-05		106.274	0.00057153	0.00147029	0.00123438	0.00071063	0.00112395	0.00235342	0.00099805	0.00064486	0.00071928	0.00057823	0.00060223	0.00123802	0.00102041	0.000520772	0.000150334		106.274	0.00197307	0.00080828	0.00077198	0.00054397	0.00112596	0.00146916	0.00055861	0.00095741	0.00096708	0.00083266	0.00100082	0.000435287	0.00013765
106.689	0.00029033	0.00027644	0.0002893	0.00030495	0.00045447	0.0002148	0.00019327	0.00021615	0.00015056	0.00037229	0.00023973	0.000272935	8.57105e-05	2.58427e-05		106.689	0.00057019	0.00165694	0.00112349	0.00081087	0.00120887	0.00251308	0.00094147	0.00085883	0.00076455	0.00050876	0.00068547	0.00131443	0.00107975	0.000559379	0.000161479		106.689	0.00200949	0.00089089	0.00079664	0.00051477	0.0011708	0.00155476	0.0005191	0.0009802	0.00096882	0.00097039	0.00103759	0.000455105	0.000143917
107.104	0.00031048	0.00027349	0.00034488	0.00032262	0.00055621	0.00023404	0.00021081	0.00022452	0.00019552	0.00031604	0.00026833	0.000296085	9.9495e-05	2.99989e-05		107.104	0.00066428	0.00144216	0.00134032	0.00084654	0.00131005	0.00247892	0.00086723	0.00078553	0.00071914	0.00042839	0.0006425	0.0012552	0.00106502	0.000551227	0.000159125		107.104	0.00186588	0.00078268	0.00086217	0.00061257	0.00112424	0.00147306	0.00062875	0.00102675	0.00096214	0.0008271	0.00101653	0.000390503	0.000123488
107.519	0.00029118	0.00026193	0.00029259	0.00029376	0.00058591	0.00027366	0.0001665	0.00017909	0.00018891	0.00036951	0.00031319	0.000292385	0.000115416	3.47993e-05		107.519	0.00058676	0.00158246	0.00144115	0.00095041	0.00119878	0.0022239	0.00088025	0.00066738	0.00075463	0.00053699	0.00059712	0.00110913	0.00104408	0.000504075	0.000145514		107.519	0.001819	0.00083346	0.0007461	0.0005882	0.00100717	0.00143966	0.00057863	0.00101594	0.00089425	0.00080705	0.000972946	0.000386551	0.000122238
107.935	0.00029309	0.00024462	0.00028226	0.00030591	0.00056342	0.00024435	0.00015633	0.0001446	0.00016653	0.0003519	0.00032333	0.000279667	0.000117152	3.53227e-05		107.935	0.0005255	0.00169512	0.00142491	0.00081269	0.00120127	0.00235112	0.00096471	0.00083625	0.0006535	0.00042436	0.00061361	0.00114668	0.00105414	0.000556379	0.000160613		107.935	0.00191083	0.00089532	0.00077433	0.0005156	0.00107377	0.00139497	0.00048601	0.00096027	0.00094725	0.00084635	0.00098047	0.000418453	0.000132326
108.35	0.00027927	0.0002935	0.00030496	0.00033829	0.00055027	0.0002943	0.00019341	0.00015712	0.00014156	0.00040481	0.00029978	0.000296115	0.000115034	3.46841e-05		108.35	0.00065623	0.00141364	0.00136088	0.00078504	0.00118645	0.00257056	0.00087648	0.00072662	0.00073651	0.00048103	0.0007448	0.00136319	0.00107512	0.000566104	0.00016342		108.35	0.00210722	0.00078486	0.00084126	0.00055744	0.00109303	0.00139091	0.00050399	0.00107857	0.00097877	0.00095141	0.00102875	0.000459649	0.000145354
108.765	0.0003533	0.00023455	0.00025168	0.00037334	0.00054052	0.00025908	0.00019053	0.00017608	0.00018818	0.00037528	0.00028993	0.000293861	0.000109343	3.29683e-05		108.765	0.0006008	0.00150131	0.00131862	0.00084827	0.00148064	0.00240518	0.00080837	0.00073878	0.00082478	0.00048979	0.00053586	0.00127522	0.00106897	0.000553569	0.000159802		108.765	0.00193807	0.00077664	0.00073177	0.00058223	0.00105326	0.00134514	0.00046163	0.00109157	0.00104608	0.00095672	0.000998311	0.000421703	0.000133354
109.18	0.00025921	0.00028742	0.00032044	0.00034965	0.0005536	0.00026318	0.0001902	0.0001506	0.00012927	0.00038435	0.00034222	0.000293649	0.000119312	3.59738e-05		109.18	0.00056532	0.00146958	0.00143286	0.00079413	0.001368	0.00235433	0.00095583	0.00062571	0.00082285	0.00047791	0.00071947	0.00127163	0.00107147	0.000534792	0.000154381		109.18	0.00189867	0.0008774	0.00066984	0.00058935	0.00101037	0.00142962	0.0005777	0.00092959	0.00101845	0.00080745	0.000980844	0.00040852	0.000129185
109.595	0.00022059	0.00029776	0.00030131	0.00028074	0.00048531	0.00034206	0.00013897	0.00022858	0.00015933	0.00036453	0.00036316	0.000289304	0.000100253	3.02274e-05		109.595	0.00052399	0.00153204	0.00146315	0.00067705	0.00124412	0.00237424	0.00094502	0.00071906	0.00064637	0.0004724	0.00065448	0.00120401	0.00103799	0.00055642	0.000160625		109.595	0.00185512	0.0008672	0.00077416	0.00060039	0.00092264	0.00159751	0.00071958	0.00097188	0.00093518	0.00066676	0.000991042	0.000410479	0.000129805
110.01	0.00023009	0.00031895	0.00020526	0.00032219	0.00051539	0.0003979	0.00016244	0.00013826	0.00018528	0.00036391	0.00035901	0.000290789	0.000116434	3.51061e-05		110.01	0.00055518	0.00134004	0.00161227	0.00079239	0.00124985	0.00230815	0.00087702	0.00076213	0.00055148	0.00053015	0.00076086	0.00118424	0.00104365	0.000528037	0.000152431		110.01	0.00188081	0.00081266	0.00086345	0.00062295	0.00088972	0.00155616	0.00057817	0.00090883	0.00106132	0.00080272	0.000997679	0.000411243	0.000130047
110.425	0.00027711	0.00032971	0.00024508	0.00029629	0.00053896	0.00029866	0.00023261	0.00014344	0.00013126	0.00044702	0.0003282	0.000297122	0.000118905	3.58513e-05		110.425	0.00060511	0.00136923	0.00148475	0.00065684	0.00123322	0.00211906	0.00090914	0.00069821	0.00072197	0.00053348	0.0007159	0.00125666	0.0010253	0.000475287	0.000137204		110.425	0.00192431	0.000841	0.00085296	0.00067677	0.00095273	0.00163672	0.0004879	0.00101987	0.00095608	0.00082155	0.00101699	0.000435495	0.000137716
110.841	0.00021825	0.00026039	0.00019627	0.00033294	0.00061727	0.00036718	0.00018421	0.00016709	0.0001925	0.00029359	0.0002743	0.000282181	0.000128494	3.87425e-05		110.841	0.00047526	0.00137431	0.00139011	0.00064273	0.0010863	0.00229567	0.00092809	0.00080553	0.00057489	0.00052666	0.0005549	0.00151236	0.0010139	0.000546689	0.000157816		110.841	0.00187153	0.00083146	0.00081995	0.00057263	0.0011054	0.00141223	0.00047518	0.001028	0.00102299	0.00081921	0.000995858	0.000407341	0.000128812
111.256	0.00018038	0.00031204	0.00024966	0.00043171	0.00063102	0.0002774	0.00017873	0.00020102	0.00015745	0.00036889	0.00024611	0.000294037	0.00014018	4.22658e-05		111.256	0.00054746	0.0014287	0.00161283	0.00075421	0.00105143	0.00221792	0.00082927	0.00079256	0.00062589	0.00047482	0.00057079	0.00142203	0.00102733	0.000535286	0.000154524		111.256	0.00196556	0.00081444	0.00081133	0.00067165	0.00082971	0.00157131	0.00056887	0.00101134	0.00093167	0.00085971	0.00100356	0.000431505	0.000136454
111.671	0.00029589	0.00024948	0.00025708	0.00041774	0.00056624	0.00034996	0.00023408	0.00014196	0.00024482	0.00035029	0.00030921	0.000310614	0.00011198	3.37633e-05		111.671	0.00060279	0.00142514	0.00160307	0.00077738	0.0011563	0.00225158	0.00095664	0.00079529	0.00069742	0.00045998	0.00055576	0.00140967	0.00105759	0.000530438	0.000153124		111.671	0.0021734	0.0008223	0.00081111	0.00059537	0.00081696	0.00160195	0.00068609	0.00109137	0.00082574	0.00092168	0.0010346	0.000487068	0.000154024
112.086	0.00025387	0.00035666	0.00023272	0.00036606	0.00050026	0.00030335	0.00017265	0.00015481	0.0002661	0.00039527	0.00035212	0.000304897	0.000102137	3.07956e-05		112.086	0.00048948	0.00155676	0.00138697	0.00065015	0.00121311	0.00238459	0.00094716	0.00081409	0.00072263	0.00047941	0.00058017	0.00134003	0.00104705	0.000560509	0.000161805		112.086	0.00209279	0.00079519	0.00075132	0.00056519	0.00078708	0.00160732	0.00056098	0.00104054	0.00094491	0.00088981	0.00100351	0.000484269	0.000153139
112.501	0.00029452	0.00029107	0.00020951	0.00035288	0.00051242	0.00036176	0.00014861	0.00015655	0.00019768	0.00032954	0.000311	0.000287776	0.000106465	3.21003e-05		112.501	0.00044627	0.00149623	0.00148435	0.00070472	0.00125414	0.00256327	0.00095297	0.00078233	0.00066785	0.00057856	0.00068565	0.00121353	0.00106916	0.000588341	0.000169839		112.501	0.00207728	0.00078827	0.00072754	0.0004891	0.00073117	0.00143332	0.00066085	0.00108259	0.0009196	0.00090301	0.000981273	0.000463664	0.000146623
112.916	0.00028193	0.00025308	0.00028765	0.00042832	0.00046629	0.00037984	0.00018729	0.00015605	0.00023685	0.00034353	0.00029939	0.000301838	9.61481e-05	2.89897e-05		112.916	0.00052119	0.00164326	0.00149109	0.00069985	0.00124987	0.00243858	0.00089913	0.00074904	0.00076518	0.0005361	0.00064699	0.00135191	0.00108268	0.000573361	0.000165515		112.916	0.0020923	0.00088048	0.00077473	0.00041673	0.00081129	0.00138652	0.00065332	0.00122651	0.00094697	0.00079271	0.000998156	0.000471476	0.000149094
113.331	0.00026287	0.00019838	0.00024073	0.00046917	0.00055097	0.00036005	0.00015595	0.00014682	0.00023406	0.00031685	0.00020984	0.000285972	0.000128545	3.87579e-05		113.331	0.00046368	0.00151811	0.00156236	0.00075737	0.00115325	0.0023545	0.00085808	0.00068819	0.00069726	0.00047338	0.00066367	0.00155003	0.00106166	0.0005757	0.00016619		113.331	0.002151	0.00093529	0.00080178	0.00048314	0.00083477	0.00137473	0.00077987	0.00102969	0.00088378	0.00072831	0.00100024	0.000464257	0.000146811
113.746	0.00025773	0.00025026	0.00022078	0.00039271	0.00063536	0.00040088	0.0002251	0.00017181	0.00021159	0.0004044	0.00024331	0.000310357	0.000135855	4.0962e-05		113.746	0.00046442	0.00146055	0.00144764	0.00074337	0.00114044	0.00238757	0.00090852	0.00071315	0.00089417	0.00055475	0.00066999	0.00132663	0.00105927	0.000537994	0.000155305		113.746	0.00204145	0.0009372	0.00075331	0.00043798	0.00071454	0.00161337	0.00070515	0.00098618	0.00094858	0.00087694	0.00100147	0.00047468	0.000150107
114.162	0.00025458	0.00029179	0.00025289	0.00041904	0.00059482	0.00037588	0.00021352	0.00019792	0.00019337	0.00035609	0.00037253	0.000320221	0.000120156	3.62284e-05		114.162	0.00054407	0.00146412	0.00140288	0.00065269	0.00117898	0.00231283	0.00090307	0.0006512	0.00071777	0.00063119	0.00066614	0.00129788	0.00103524	0.000521693	0.0001506		114.162	0.00211895	0.00095968	0.00086853	0.00044841	0.0007343	0.00144024	0.00069151	0.00099907	0.00106779	0.00083389	0.00101624	0.000467183	0.000147736
114.577	0.00021828	0.00020712	0.00024659	0.00037541	0.00056409	0.00036645	0.00019347	0.00017083	0.00022709	0.00036003	0.00031143	0.000294617	0.00011609	3.50024e-05		114.577	0.0004313	0.00132208	0.00141689	0.00074803	0.00124366	0.00238564	0.0008497	0.00085719	0.00070748	0.00055969	0.00061218	0.00153583	0.00105581	0.000553204	0.000159696		114.577	0.00200859	0.0008493	0.00085817	0.00046338	0.00077791	0.0014724	0.00068658	0.00094854	0.00102013	0.00086499	0.000994999	0.00043967	0.000139036
114.992	0.0001878	0.00026064	0.00022749	0.00037563	0.00046859	0.00040529	0.00017815	0.00013251	0.000217	0.00027535	0.00022789	0.000268758	0.000104635	3.15486e-05		114.992	0.00050193	0.00142362	0.00144918	0.00062667	0.00126534	0.00246008	0.00092437	0.0006773	0.00083205	0.00051267	0.00060197	0.00164252	0.00107648	0.000591419	0.000170728		114.992	0.00214892	0.00097704	0.00088326	0.00061335	0.0008973	0.00134574	0.00062846	0.0009972	0.00092479	0.0008686	0.00102847	0.000443048	0.000140104
115.407	0.0002105	0.00025903	0.0002153	0.00041562	0.00040437	0.0002682	0.00023007	0.00017826	0.00025594	0.00028936	0.0002322	0.000268986	7.61033e-05	2.2946e-05		115.407	0.00057517	0.00144414	0.00147664	0.00054581	0.00122713	0.0025847	0.00084226	0.00060947	0.0007766	0.00047675	0.00069206	0.00137889	0.00105247	0.000609062	0.000175821		115.407	0.00206337	0.00090777	0.00071668	0.00057031	0.00078221	0.00120852	0.00065339	0.00097424	0.00096415	0.00090933	0.000974997	0.000424151	0.000134128
115.822	0.00021615	0.00026192	0.00031103	0.00038573	0.00033513	0.00027186	0.00018001	0.00013848	0.00021404	0.00039488	0.00024822	0.000268859	8.17739e-05	2.46558e-05		115.822	0.00054166	0.00152731	0.00149238	0.00059863	0.00105836	0.00237696	0.00081368	0.00060768	0.00077838	0.00055227	0.00059786	0.00151471	0.00103832	0.000575114	0.000166021		115.822	0.00204265	0.00091821	0.00071308	0.00062163	0.00082992	0.00130322	0.00078408	0.00101854	0.00101825	0.00089775	0.00101473	0.000407669	0.000128916
116.237	0.00024893	0.00023937	0.00030042	0.00043534	0.00042857	0.00029073	0.0001993	0.00015082	0.00020924	0.00035137	0.00031744	0.000288321	9.12648e-05	2.75174e-05		116.237	0.00049163	0.00140836	0.00143906	0.0008118	0.00128525	0.00250398	0.00076789	0.00051852	0.00087503	0.00047343	0.00065569	0.00152205	0.00106272	0.0005969	0.00017231		116.237	0.00205184	0.00083209	0.00075043	0.00048258	0.00081228	0.00121725	0.00065444	0.0008687	0.00104459	0.00074724	0.000946144	0.00043723	0.000138264
116.652	0.00023177	0.00019146	0.00030376	0.00039548	0.00041144	0.00025947	0.00021024	0.00011655	0.0002228	0.00030099	0.00033105	0.000270455	8.86918e-05	2.67416e-05		116.652	0.00051181	0.00140956	0.00145729	0.00071841	0.00123487	0.0021997	0.00087354	0.00058631	0.00075598	0.00041247	0.00067566	0.00145286	0.00102404	0.000529505	0.000152855		116.652	0.00208547	0.00090633	0.00069759	0.00044604	0.00079509	0.00111574	0.00072502	0.00097971	0.00085416	0.00089419	0.000949934	0.00043769	0.00013841
117.067	0.0002246	0.00026017	0.00031801	0.00040107	0.00042084	0.00028435	0.00017374	0.00014089	0.00025624	0.00029342	0.00030044	0.000279434	8.43929e-05	2.54454e-05		117.067	0.00053887	0.00156013	0.00141409	0.00078279	0.00134245	0.00205066	0.00091939	0.00071164	0.00068023	0.00042639	0.00064776	0.00162323	0.00105814	0.000518657	0.000149723		117.067	0.00209749	0.00079497	0.00067169	0.00043691	0.00078614	0.001177	0.00077573	0.0008932	0.00084398	0.00083203	0.000930914	0.00044907	0.000142008
117.483	0.00025763	0.00024865	0.00032469	0.0004357	0.00041645	0.00025604	0.00024642	0.00016952	0.00032258	0.00030714	0.00030461	0.000299039	7.70824e-05	2.32412e-05		117.483	0.00060365	0.00150612	0.00152451	0.00071626	0.00129429	0.00212182	0.00074122	0.0006622	0.00081093	0.0005391	0.00059537	0.00158033	0.00105798	0.000522526	0.00015084		117.483	0.00204049	0.00088924	0.00071494	0.00049912	0.0007646	0.00116291	0.00066014	0.00101949	0.00090805	0.000796	0.000945498	0.000427555	0.000135205
117.898	0.00025398	0.00030637	0.00034194	0.00037462	0.00036467	0.00031534	0.00021301	0.00015007	0.00022041	0.00022605	0.00030466	0.000279193	7.14226e-05	2.15347e-05		117.898	0.00050188	0.00163749	0.00151748	0.00075535	0.00120305	0.00225461	0.00070998	0.00078397	0.00085656	0.0003768	0.00070595	0.00178717	0.00109086	0.000583423	0.00016842		117.898	0.00191317	0.00070953	0.00075757	0.00047719	0.00074432	0.00132314	0.00066201	0.00101225	0.00089356	0.00088865	0.000938139	0.00041096	0.000129957
118.313	0.0002696	0.00024947	0.00031936	0.00040747	0.00041394	0.00040489	0.0002014	0.00017852	0.00027596	0.00030007	0.0003206	0.000303753	8.04444e-05	2.42549e-05		118.313	0.00054473	0.001818	0.00166204	0.00078669	0.00122204	0.00215161	0.00077677	0.00062994	0.00081116	0.00042871	0.00066233	0.00168471	0.00109823	0.000583997	0.000168585		118.313	0.00215142	0.00079849	0.00071697	0.00042966	0.00087272	0.0012842	0.0006123	0.00090791	0.00083521	0.0008072	0.000941608	0.000478163	0.000151209
118.728	0.00023132	0.00033316	0.00024255	0.0004191	0.00051644	0.00029653	0.000118	0.00027138	0.00022961	0.0003347	0.00035805	0.000304622	0.000106488	3.21073e-05		118.728	0.00054944	0.00163044	0.00151447	0.00086261	0.00119849	0.00211589	0.00083935	0.00062642	0.00087714	0.00036758	0.0006048	0.00178074	0.00108061	0.00055896	0.000161358		118.728	0.00214698	0.00086322	0.00072715	0.00051974	0.00075144	0.00123075	0.0006811	0.00105258	0.00086297	0.00074212	0.000957805	0.000462641	0.0001463
119.143	0.00030887	0.00027072	0.0002312	0.00039375	0.00040403	0.00021572	0.00017717	0.00018341	0.00019558	0.00032859	0.0003993	0.000282576	8.90541e-05	2.68508e-05		119.143	0.0005695	0.00180279	0.00169781	0.00089102	0.0010869	0.00201977	0.00083795	0.0006889	0.00086587	0.00038784	0.00062641	0.00203793	0.00112606	0.000596814	0.000172285		119.143	0.00200727	0.00082088	0.00071729	0.00049119	0.00079881	0.00130816	0.00073332	0.00099404	0.00087588	0.00086048	0.000960732	0.000423154	0.000133813
119.558	0.00028496	0.00028029	0.00037318	0.0004025	0.00035942	0.00021686	0.00017712	0.00020415	0.00022174	0.0003201	0.00043149	0.000297437	8.65748e-05	2.61033e-05		119.558	0.00050588	0.00170059	0.00154018	0.00096692	0.00113376	0.00211922	0.0009031	0.00064666	0.00079655	0.00043379	0.00065813	0.00195819	0.00111358	0.000577993	0.000166852		119.558	0.00201182	0.00091087	0.00083738	0.00040729	0.00083094	0.00138696	0.00068558	0.00095879	0.00088898	0.00094638	0.000986499	0.000434835	0.000137507
119.973	0.00027457	0.00029957	0.00032807	0.00041956	0.00042856	0.00023407	0.0002224	0.0002165	0.00020359	0.0003455	0.00040971	0.000307464	8.50803e-05	2.56527e-05		119.973	0.00050731	0.00174201	0.00158937	0.00093639	0.00108763	0.00216934	0.00073831	0.00056925	0.00084276	0.00046878	0.00056906	0.00181148	0.00108597	0.000590548	0.000170477		119.973	0.00204488	0.0008717	0.00073645	0.0003928	0.0008205	0.00132223	0.0006821	0.00110253	0.00081477	0.00081832	0.000960628	0.000452871	0.00014321
120.388	0.00029143	0.00018187	0.00032115	0.00036027	0.00042453	0.00020544	0.00016306	0.00017743	0.00022086	0.00029232	0.00040049	0.000276259	9.30342e-05	2.80509e-05		120.388	0.00059292	0.00185567	0.00169235	0.00094837	0.00111261	0.00213497	0.00090258	0.0006059	0.00082684	0.00051276	0.00058992	0.00180276	0.00113147	0.000581386	0.000167832		120.388	0.00216215	0.00091249	0.00068552	0.00046354	0.00075842	0.00138329	0.00061569	0.00097279	0.0007504	0.00072577	0.000943006	0.000494825	0.000156477
120.804	0.00034998	0.00022858	0.00030863	0.00040235	0.0005323	0.00021995	0.00018358	0.00016384	0.00023036	0.00035773	0.00036971	0.000304274	0.00011111	3.35009e-05		120.804	0.00066972	0.00182907	0.00161323	0.00090346	0.00115172	0.00222629	0.00092126	0.00061128	0.00071827	0.00043253	0.00061252	0.00162824	0.0011098	0.000577414	0.000166685		120.804	0.00217006	0.00088186	0.00069273	0.00054339	0.00080692	0.00151035	0.00064141	0.00108626	0.00075677	0.00082878	0.000991853	0.000495253	0.000156613
121.219	0.00028115	0.00032447	0.00033347	0.00037166	0.00046292	0.00024755	0.00016971	0.00015299	0.00032322	0.00029994	0.00036697	0.000303095	8.94481e-05	2.69696e-05		121.219	0.00056098	0.00177677	0.00184752	0.00098553	0.00107308	0.0022103	0.00089952	0.00061764	0.00076726	0.00047728	0.00064164	0.00175623	0.00113448	0.000599376	0.000173025		121.219	0.0022307	0.00097592	0.00078997	0.00062249	0.00077622	0.00156019	0.00065214	0.00099973	0.00082865	0.0008248	0.00102608	0.000498885	0.000157761
121.634	0.00022521	0.00026888	0.00034156	0.00039266	0.00032592	0.00023295	0.00013796	0.00012231	0.00023581	0.00025336	0.00044125	0.000270715	9.83296e-05	2.96475e-05		121.634	0.00054056	0.00183552	0.0018089	0.000915	0.00099776	0.00217763	0.00087514	0.00060997	0.00086309	0.00042697	0.00055693	0.00197513	0.00113188	0.000633234	0.000182799		121.634	0.00234675	0.00090921	0.00066643	0.00058427	0.00083741	0.00150504	0.00073494	0.00088554	0.00088782	0.00073157	0.0010089	0.00053279	0.000168483
122.049	0.00029711	0.00018666	0.00037877	0.00031305	0.00038675	0.00017039	0.00017659	0.00023296	0.00020155	0.00034703	0.00035537	0.00027693	8.50844e-05	2.56539e-05		122.049	0.00053419	0.00177431	0.00190572	0.00071257	0.00107126	0.00246585	0.00072311	0.00059767	0.00085653	0.00046029	0.00052153	0.00189327	0.00112636	0.000691438	0.000199601		122.049	0.00215562	0.00074205	0.00073966	0.0005976	0.0007544	0.00153774	0.00063121	0.0009283	0.00095876	0.00076631	0.000981165	0.000491607	0.00015546
122.464	0.00032736	0.00017423	0.0003467	0.0003784	0.000511	0.00027103	0.00013246	0.00017996	0.00025175	0.00039133	0.00027151	0.000294157	0.000111283	3.35531e-05		122.464	0.00057291	0.00171755	0.00175266	0.00077604	0.0010866	0.00236312	0.00093029	0.00068795	0.00078356	0.00050231	0.00063118	0.00177287	0.00113142	0.000610694	0.000176292		122.464	0.00223131	0.00081983	0.00072505	0.00058777	0.00097434	0.00141626	0.00061481	0.00096288	0.00092997	0.00074943	0.00100117	0.000492778	0.00015583
122.879	0.0002376	0.00024868	0.0002837	0.00036788	0.0004249	0.00025821	0.00016902	0.00016195	0.00022356	0.00038474	0.000261	0.000274658	8.51126e-05	2.56624e-05		122.879	0.00054158	0.00172925	0.0015441	0.00078634	0.00103106	0.00228589	0.00083372	0.00076402	0.00083985	0.00047536	0.00063136	0.0017295	0.00109934	0.000577771	0.000166788		122.879	0.00202191	0.00079459	0.00087164	0.00050052	0.00085061	0.00134307	0.00055957	0.00101397	0.00086465	0.00069484	0.000951537	0.000444046	0.00014042
123.294	0.00036373	0.00025008	0.00029057	0.00034544	0.00045569	0.00018272	0.00011697	0.00020744	0.00023292	0.00035485	0.0002313	0.00027561	9.71869e-05	2.93029e-05		123.294	0.00053592	0.00164977	0.00181572	0.00075687	0.00092988	0.00220791	0.00089687	0.00072848	0.00070437	0.0004308	0.00060575	0.00182026	0.00109022	0.000606958	0.000175214		123.294	0.00214091	0.00078623	0.00084005	0.00049374	0.00088746	0.00150161	0.00056611	0.00115345	0.00094568	0.00066948	0.000998472	0.000496377	0.000156968
123.71	0.00039108	0.00019944	0.0003283	0.00037279	0.0005471	0.00018967	0.000141	0.00017453	0.00023318	0.00037125	0.00027126	0.000292691	0.000121878	3.67475e-05		123.71	0.00062617	0.00184278	0.00169975	0.00075376	0.00101517	0.00247258	0.00082786	0.0007086	0.00089237	0.00051613	0.0005821	0.00186463	0.00115016	0.000645329	0.000186291		123.71	0.00232349	0.00090312	0.00074501	0.0004306	0.00079445	0.00155516	0.00055824	0.00097999	0.00086931	0.00072965	0.000988902	0.000556296	0.000175916
124.125	0.00036642	0.00023088	0.00028103	0.00034508	0.00068108	0.00023629	0.00014269	0.00017244	0.0002395	0.00032505	0.00031733	0.000303435	0.000143645	4.33106e-05		124.125	0.00053674	0.00189113	0.00178796	0.00082587	0.0010475	0.00239424	0.00084647	0.00062208	0.00077092	0.0004585	0.00059427	0.00190637	0.00114017	0.000665277	0.000192049		124.125	0.0023022	0.00086115	0.00083513	0.00052009	0.00087839	0.00156913	0.00048908	0.00101856	0.00088074	0.00074145	0.00100959	0.000542907	0.000171682
124.54	0.00032798	0.00026573	0.00022142	0.00035339	0.00064437	0.00027139	0.00016291	0.00015546	0.00023861	0.0003502	0.00027852	0.000297271	0.000132946	4.00846e-05		124.54	0.00062305	0.00178503	0.00178739	0.00096991	0.00097559	0.00242115	0.00094615	0.00072082	0.00070327	0.00036556	0.00061492	0.00188864	0.00115012	0.000649366	0.000187456		124.54	0.00230584	0.00082822	0.00073713	0.00060444	0.00077245	0.00148337	0.00067022	0.00115539	0.0008269	0.00076093	0.00101449	0.0005232	0.00016545
124.955	0.00036343	0.00018358	0.00030368	0.00037573	0.00061689	0.00020255	0.00017455	0.00022078	0.00020457	0.0003608	0.00024947	0.000296003	0.000130551	3.93626e-05		124.955	0.00051608	0.0018485	0.00172316	0.00090084	0.0009679	0.00230405	0.00092445	0.00070216	0.00074412	0.0004802	0.00056685	0.00183231	0.00112589	0.000625865	0.000180672		124.955	0.00215939	0.00096581	0.00070241	0.00059	0.00079218	0.00143336	0.00064941	0.0010835	0.00086445	0.00074065	0.000998116	0.000477085	0.000150868
125.37	0.00039213	0.00026365	0.00033235	0.00036049	0.00061509	0.00025349	0.00017889	0.0001933	0.00021816	0.00033627	0.00026903	0.000310259	0.000122404	3.69061e-05		125.37	0.00049492	0.00172005	0.00164089	0.0008706	0.00094014	0.0023728	0.00076671	0.00061413	0.00067128	0.00052025	0.00049611	0.00171346	0.00106844	0.000627946	0.000181272		125.37	0.00240286	0.00107391	0.00079477	0.00048806	0.00073321	0.00154622	0.00059618	0.00104785	0.0007958	0.00078277	0.00102616	0.000567119	0.000179339
125.785	0.00032269	0.00025716	0.00020377	0.00032783	0.0005042	0.00023475	0.00018308	0.00017368	0.00024419	0.00039307	0.00031437	0.000287163	9.90644e-05	2.9869e-05		125.785	0.00049658	0.00161271	0.00167743	0.00075634	0.00099177	0.002468	0.0008885	0.00063878	0.00070086	0.00046843	0.00047403	0.00174638	0.00107665	0.000645291	0.000186279		125.785	0.00221653	0.00101153	0.00080925	0.00053857	0.00086186	0.001451	0.00060632	0.00106505	0.00085691	0.00075948	0.00101765	0.00049287	0.000155859
126.2	0.00028242	0.00021139	0.00025905	0.00032582	0.00061078	0.00023853	7.231e-05	0.00011588	0.00021704	0.00042729	0.0003152	0.00027961	0.000146749	4.42465e-05		126.2	0.00059996	0.00171994	0.00194945	0.00079635	0.00091336	0.00231542	0.00092309	0.0007983	0.00075823	0.00045188	0.00052749	0.00174309	0.00112471	0.000629098	0.000181605		126.2	0.00210053	0.00087259	0.00072618	0.0005115	0.00087622	0.00130797	0.00058014	0.00104043	0.00085751	0.00080485	0.000967792	0.000456692	0.000144419
126.615	0.00032275	0.00019331	0.00030544	0.00036201	0.00068987	0.00020792	0.00010652	0.00013589	0.0002992	0.00037668	0.000283	0.000298417	0.000157086	4.73633e-05		126.615	0.00050833	0.00179639	0.00175946	0.0007961	0.00103446	0.00233715	0.0008969	0.0007189	0.0007632	0.00053816	0.00060112	0.00189879	0.00113741	0.000631221	0.000182218		126.615	0.00209238	0.00095891	0.00079939	0.0006257	0.00094737	0.00131084	0.00070733	0.00101656	0.00088528	0.00085413	0.00101979	0.000420472	0.000132965
127.031	0.0003036	0.00019984	0.00023383	0.00037436	0.00059458	0.00020223	0.00014574	0.00019482	0.0002624	0.00038689	0.00028543	0.000289429	0.000126133	3.80305e-05		127.031	0.00053089	0.00173173	0.0016922	0.00080513	0.00084737	0.0023308	0.00085088	0.00083232	0.0008118	0.00046895	0.00051831	0.00171209	0.00109437	0.000608048	0.000175528		127.031	0.00199269	0.00105399	0.00081137	0.00058966	0.00085246	0.00137967	0.00055849	0.00090926	0.00085021	0.00074345	0.000974125	0.000427259	0.000135111
127.446	0.00029576	0.00023512	0.00022717	0.00037686	0.00060582	0.00032543	0.00013227	0.00017001	0.00029305	0.0004002	0.00031593	0.000307056	0.000128233	3.86637e-05		127.446	0.0005693	0.00168328	0.00151563	0.00082173	0.00095235	0.00248675	0.00091101	0.00074186	0.00078958	0.00049723	0.00062656	0.00173295	0.00111069	0.000607827	0.000175465		127.446	0.00201864	0.00102217	0.00079846	0.0005065	0.00090637	0.0013085	0.00059718	0.00096942	0.00071948	0.00071493	0.000956165	0.000438452	0.000138651
127.861	0.00027181	0.00019897	0.00020582	0.00028213	0.00062719	0.00028025	0.00013924	0.00018018	0.00029432	0.0003564	0.00035211	0.000289856	0.000131389	3.96154e-05		127.861	0.00043992	0.00171723	0.00145922	0.00083841	0.00094886	0.00247926	0.00080769	0.00065641	0.00078002	0.00037651	0.00056209	0.00176459	0.00106918	0.000644348	0.000186007		127.861	0.00189968	0.00104515	0.00071155	0.00051221	0.00095248	0.00144822	0.00064259	0.00114426	0.00087291	0.00056985	0.00097989	0.000432236	0.000136685
128.276	0.00029897	0.0001978	0.00024356	0.00038928	0.00057426	0.00030371	0.00018722	0.00013239	0.00031926	0.00031781	0.00037446	0.00030352	0.000119893	3.61491e-05		128.276	0.00044777	0.001602	0.00168058	0.00078613	0.0009421	0.00231933	0.00083812	0.00081387	0.00079515	0.00042782	0.00058322	0.00184377	0.00108999	0.000613408	0.000177076		128.276	0.00216048	0.00098204	0.00073359	0.00062895	0.00090202	0.00145603	0.00065211	0.00109005	0.00085476	0.00063575	0.00100958	0.000477871	0.000151116
128.691	0.00028767	0.00022706	0.00026756	0.00033044	0.00051118	0.00025926	0.00019621	0.00016421	0.00032961	0.00021949	0.00047455	0.000297022	0.00010984	3.3118e-05		128.691	0.00050934	0.0017452	0.00165804	0.00070747	0.00100084	0.00254415	0.00078674	0.00075626	0.00067556	0.00042542	0.0005792	0.00183102	0.0011016	0.000673062	0.000194296		128.691	0.00214681	0.0009389	0.00073508	0.00054144	0.0007819	0.00139412	0.0006476	0.0009874	0.00079174	0.00058432	0.000954931	0.000485622	0.000153567
129.106	0.00031295	0.00020998	0.00020463	0.0003529	0.00055402	0.00027323	0.00012814	0.00013665	0.00026984	0.00029703	0.00040158	0.000285541	0.000122705	3.69968e-05		129.106	0.00062038	0.00157918	0.00142514	0.00080229	0.00106201	0.00252232	0.00084704	0.00059006	0.00076404	0.00048084	0.00052421	0.00187365	0.00109093	0.000634448	0.000183149		129.106	0.00200639	0.00093602	0.00076845	0.00050148	0.00077022	0.00136148	0.0006215	0.00106945	0.00071385	0.00064115	0.000938999	0.000450191	0.000142363
129.522	0.00035073	0.00020176	0.00025653	0.00033097	0.00054	0.00027198	0.00011699	0.00014533	0.00025567	0.00034385	0.00037085	0.000289515	0.000117717	3.54929e-05		129.522	0.0005456	0.00169101	0.00154983	0.0008133	0.00107274	0.00224063	0.00081728	0.00070511	0.00066906	0.00052456	0.00050116	0.00180357	0.00107782	0.000591101	0.000170636		129.522	0.00199995	0.00077718	0.00078649	0.00052312	0.00099001	0.00128491	0.00058364	0.00125458	0.00076316	0.00060202	0.000956506	0.000451855	0.000142889
129.937	0.00030263	0.00017745	0.00022599	0.00037777	0.00045955	0.00026885	0.00010727	0.00018019	0.00029155	0.00030756	0.0003506	0.000277219	0.000100726	3.037e-05		129.937	0.00049695	0.00178483	0.00185678	0.00093993	0.00110094	0.0027575	0.00073685	0.00070372	0.00080076	0.00049707	0.00057299	0.00195844	0.0011839	0.000729289	0.000210528		129.937	0.00212461	0.00093808	0.0008377	0.00056522	0.00090554	0.0012454	0.00040207	0.00120056	0.00070815	0.00063206	0.000955939	0.000488988	0.000154632
130.352	0.00032307	0.00018346	0.00026483	0.00037508	0.00051137	0.00027498	0.00012673	0.000148	0.00033806	0.00034279	0.00034982	0.000294381	0.000111728	3.36873e-05		130.352	0.00046922	0.00177163	0.00159894	0.00095142	0.00113434	0.00246866	0.00080038	0.00078329	0.00061706	0.00046303	0.00052577	0.00178945	0.00111443	0.000648496	0.000187205		130.352	0.00211447	0.00103288	0.0006734	0.00054357	0.00081357	0.00125892	0.00056886	0.00122603	0.000761	0.00063349	0.000962619	0.000480088	0.000151817
130.767	0.00026987	0.00020877	0.00028586	0.00037348	0.00058584	0.00018884	0.00016199	0.00018363	0.00026448	0.00038661	0.00047233	0.000307427	0.000133915	4.0377e-05		130.767	0.00053453	0.00156739	0.00176207	0.00099619	0.00114134	0.00266332	0.00087132	0.00083534	0.00062448	0.00052545	0.00044275	0.00167971	0.00113699	0.000664912	0.000191944		130.767	0.00213148	0.00096806	0.00066577	0.00043239	0.0008101	0.00117965	0.00054528	0.00127488	0.0006809	0.00064528	0.000933379	0.000499899	0.000158082
131.182	0.00028577	0.00015697	0.00032219	0.00032394	0.00062008	0.00024874	0.00015576	0.00019095	0.00025236	0.00042792	0.00046833	0.00031391	0.000142948	4.31004e-05		131.182	0.0005933	0.00163875	0.00168056	0.00084122	0.00106084	0.00256065	0.00089517	0.00071565	0.00068917	0.00053374	0.00058128	0.00160044	0.0011159	0.000623891	0.000180102		131.182	0.00203878	0.00090306	0.00063981	0.00056529	0.00093099	0.00128306	0.00059212	0.00116104	0.00081857	0.00061743	0.000955015	0.000452572	0.000143116
131.597	0.00032902	0.00023923	0.00029098	0.00033886	0.00056913	0.0002853	0.00013479	0.00017542	0.00022548	0.00040214	0.00046248	0.000313894	0.00012722	3.83584e-05		131.597	0.00059023	0.00174596	0.00178041	0.0008005	0.00096186	0.00277671	0.00085747	0.00061577	0.00073103	0.00060545	0.000615	0.00170217	0.00114855	0.00069438	0.00020045		131.597	0.00205411	0.00090679	0.00062398	0.00063609	0.00096026	0.00120675	0.00059585	0.00103134	0.00075794	0.00063877	0.000941188	0.000441814	0.000139714
132.012	0.00035818	0.00026294	0.00035643	0.00042867	0.00056142	0.00028392	0.00014401	0.00015689	0.00018025	0.00047108	0.00047207	0.000334169	0.000140814	4.24569e-05		132.012	0.00055453	0.00168745	0.00179808	0.00089059	0.00115255	0.00331236	0.00094038	0.00076267	0.00071641	0.00052905	0.00049281	0.00175694	0.00121615	0.000815857	0.000235518		132.012	0.00210065	0.000857	0.00067997	0.00058028	0.00097504	0.0013134	0.00069773	0.00116659	0.00071346	0.00066798	0.00097521	0.000461233	0.000145855
132.427	0.00026514	0.00027775	0.00032405	0.0003234	0.00053375	0.00023936	0.00015091	0.00013707	0.00026317	0.00056348	0.00041753	0.000317783	0.000138217	4.1674e-05		132.427	0.00061919	0.00157928	0.0016301	0.00087861	0.00105473	0.00347335	0.00093464	0.00089137	0.00071897	0.00059295	0.00055403	0.00149983	0.00120225	0.000810801	0.000234058		132.427	0.00226878	0.00087434	0.00077583	0.00053571	0.00097273	0.00129204	0.00059889	0.00117132	0.00078726	0.00068576	0.000996266	0.000506792	0.000160262
132.843	0.00029957	0.00022642	0.00040302	0.00039065	0.00054501	0.00025898	0.00012902	0.00013706	0.00018042	0.00041143	0.00035583	0.000303401	0.000130938	3.94792e-05		132.843	0.00067568	0.00161093	0.00147736	0.00088189	0.00107126	0.00342361	0.00095585	0.00079086	0.00075497	0.00053054	0.00055602	0.00147719	0.00118385	0.000794559	0.000229369		132.843	0.00234919	0.00099928	0.00079239	0.00057728	0.00083098	0.00127958	0.00048215	0.00129895	0.000843	0.00064761	0.00101004	0.000543057	0.00017173
133.258	0.00031665	0.00026891	0.00031635	0.00047613	0.00058332	0.00033336	0.00011784	0.00017815	0.00023453	0.00037088	0.00045971	0.000332348	0.000136108	4.1038e-05		133.258	0.00049407	0.00171189	0.00152055	0.00080767	0.00101937	0.00323128	0.00106858	0.00073065	0.0007702	0.00043409	0.00058173	0.00161453	0.00116538	0.000781862	0.000225704		133.258	0.00212639	0.00086766	0.0007924	0.00066911	0.00081454	0.00133872	0.00054688	0.00130666	0.00082399	0.00070855	0.00099949	0.000471788	0.000149193
133.673	0.00030198	0.00031918	0.00032553	0.00044633	0.00054221	0.00034778	0.00010404	0.0001604	0.00022242	0.00036312	0.00038276	0.000319614	0.000124054	3.74036e-05		133.673	0.0005217	0.00165559	0.00163137	0.00083995	0.00098928	0.00315573	0.00113085	0.00090188	0.00074601	0.00049493	0.00067886	0.00147962	0.00118548	0.000738351	0.000213144		133.673	0.00205357	0.00093897	0.00067001	0.0006628	0.00094774	0.00138035	0.00049735	0.00116447	0.00078245	0.00074035	0.000983806	0.000456504	0.000144359
134.088	0.00040113	0.00022258	0.00033835	0.00041815	0.00050463	0.0002683	0.00016876	0.00019479	0.00024351	0.00028294	0.00045703	0.000318197	0.000112836	3.40215e-05		134.088	0.00051648	0.00153077	0.00162203	0.00109441	0.00111895	0.00315034	0.00089967	0.00081863	0.00073197	0.00045974	0.00058654	0.00144863	0.00116485	0.000738688	0.000213241		134.088	0.00216162	0.00093235	0.00071962	0.00054881	0.00066579	0.00142799	0.00060911	0.00109161	0.00083771	0.00066957	0.000966418	0.000496256	0.00015693
134.503	0.00029108	0.00021595	0.00034036	0.000373	0.00044746	0.00029744	0.00018049	0.00012335	0.00023011	0.00035624	0.00052977	0.00030775	0.000118963	3.58687e-05		134.503	0.00049612	0.00153766	0.00164941	0.00097557	0.00130414	0.00308944	0.00096398	0.00081846	0.00082617	0.00043653	0.00059432	0.00144364	0.00117795	0.000725316	0.000209381		134.503	0.00215315	0.00091661	0.00073834	0.00062463	0.00095893	0.00161502	0.00057823	0.00112624	0.00077217	0.00073239	0.00102157	0.000498744	0.000157717
134.918	0.00027132	0.00025865	0.0003962	0.00037423	0.000493	0.00029613	0.00018371	0.00016482	0.00019092	0.00034112	0.00037943	0.000304503	0.000102972	3.10474e-05		134.918	0.00059516	0.00162065	0.00145941	0.00107318	0.00113857	0.00286036	0.00096892	0.00079769	0.00077897	0.00057669	0.00064407	0.00156975	0.00117362	0.000647034	0.000186783		134.918	0.00221053	0.00094592	0.00089909	0.00056363	0.00098956	0.00179189	0.00057814	0.0010477	0.0007393	0.00072443	0.00104902	0.000537093	0.000169844
135.333	0.00043333	0.00029942	0.00035222	0.00041544	0.00045066	0.00026393	0.00017876	0.0002111	0.00021528	0.00031408	0.00038177	0.000319635	9.50018e-05	2.86441e-05		135.333	0.00065205	0.0015803	0.00139211	0.00098957	0.00118722	0.00258183	0.00098465	0.00085222	0.00078759	0.00053865	0.00055389	0.00163334	0.00114445	0.000586103	0.000169193		135.333	0.00211125	0.00106802	0.00085551	0.00066623	0.00082151	0.00192523	0.00052766	0.00098278	0.00067073	0.00082167	0.00104506	0.000537795	0.000170066
135.749	0.0003811	0.00022529	0.00041682	0.00041368	0.00031286	0.00036164	0.00013047	0.00022406	0.00022383	0.00036464	0.00031243	0.000306075	9.32362e-05	2.81118e-05		135.749	0.00056959	0.00162528	0.00151035	0.00095191	0.0011253	0.00292364	0.00086084	0.00072532	0.00063578	0.00053298	0.00057649	0.00168845	0.00114383	0.000701022	0.000202368		135.749	0.00223592	0.00096678	0.00088912	0.00053706	0.00090009	0.001648	0.00060452	0.00110192	0.00065343	0.0007138	0.00102506	0.000532043	0.000168247
136.164	0.00035523	0.0002599	0.00028708	0.00037504	0.00038838	0.00031543	0.00018431	0.00020182	0.0001904	0.00043642	0.00037534	0.000306305	8.79718e-05	2.65245e-05		136.164	0.00058627	0.00168084	0.00161187	0.0010491	0.0012027	0.0027742	0.00088162	0.00074104	0.00069701	0.00052785	0.00064405	0.00147589	0.00115604	0.000650677	0.000187834		136.164	0.00234224	0.00091028	0.00086096	0.00056245	0.00084285	0.00186317	0.00048438	0.00114199	0.00071243	0.00071555	0.00104363	0.000598219	0.000189174
136.579	0.00025708	0.00017765	0.00024572	0.0003614	0.00038218	0.00031844	0.00017987	0.00024784	0.00016853	0.0003613	0.00045698	0.000286999	9.57073e-05	2.88568e-05		136.579	0.00056385	0.00170572	0.00150829	0.0009812	0.00111195	0.00288761	0.00108169	0.00080147	0.00068068	0.0004604	0.00075196	0.00140899	0.00116198	0.000665769	0.000192191		136.579	0.00225879	0.0008824	0.00075669	0.00060042	0.00086481	0.00187786	0.00049669	0.00099434	0.00074558	0.00066635	0.00101439	0.000580564	0.000183591
136.994	0.00024651	0.00023441	0.00026571	0.00034902	0.0003861	0.00023254	0.0001329	0.00028287	0.00017244	0.0003105	0.00039679	0.000273617	8.30756e-05	2.50482e-05		136.994	0.00062935	0.00166981	0.00149368	0.00110703	0.00106525	0.00292907	0.00090202	0.0008785	0.00079588	0.00049924	0.00068611	0.00131977	0.00116464	0.000657755	0.000189877		136.994	0.00199267	0.00098119	0.00087716	0.00052145	0.00100796	0.00184801	0.00061977	0.00090108	0.00073264	0.0007512	0.00102331	0.000497922	0.000157457
137.409	0.00022383	0.00019296	0.0002402	0.00033828	0.00035906	0.00035283	0.00014409	0.00021316	0.00015623	0.00033177	0.00034541	0.000263438	8.33462e-05	2.51298e-05		137.409	0.00045417	0.00164264	0.00157145	0.00112407	0.00105183	0.00312368	0.00087495	0.00081173	0.0007932	0.00041453	0.00068266	0.00150038	0.00117044	0.000738837	0.000213284		137.409	0.00201911	0.00077427	0.00084638	0.00057099	0.00087017	0.00178078	0.00058533	0.00112667	0.00082096	0.00069642	0.00100911	0.000498335	0.000157588
137.824	0.00021245	0.00019653	0.00037914	0.00029855	0.00037256	0.00039312	0.00011833	0.00018684	0.00020566	0.00035438	0.00035499	0.000279323	9.72419e-05	2.93195e-05		137.824	0.00050261	0.00146257	0.00152033	0.00105674	0.00092784	0.00280952	0.00092869	0.0009043	0.00079287	0.00046924	0.00057581	0.00147976	0.00111919	0.000646205	0.000186543		137.824	0.00216624	0.00085248	0.00087946	0.00052355	0.0008928	0.00185698	0.00055834	0.00092091	0.00075512	0.00057348	0.000997936	0.000559015	0.000176776
138.239	0.00021083	0.00026917	0.00031238	0.00036511	0.00042063	0.00036118	0.00017743	0.00021896	0.00024316	0.00035397	0.00031105	0.000294897	7.69149e-05	2.31907e-05		138.239	0.00051427	0.00150883	0.00143768	0.00105049	0.00097537	0.00293677	0.00103124	0.00086246	0.00078812	0.00051712	0.00061784	0.00174645	0.00116555	0.000681772	0.000196811		138.239	0.00204391	0.00085418	0.00090346	0.00053351	0.00106033	0.00185337	0.00056496	0.00105296	0.00075345	0.00075464	0.00103748	0.000513034	0.000162236
138.654	0.0002489	0.00021257	0.00029392	0.00047253	0.00048968	0.00039152	0.00017656	0.0002159	0.00019812	0.00034877	0.00029526	0.000303975	0.000109238	3.29366e-05		138.654	0.00047427	0.00166618	0.00149728	0.00088986	0.00106847	0.00257003	0.00088406	0.00097473	0.00077198	0.00048623	0.00070245	0.00168994	0.00113962	0.000611253	0.000176454		138.654	0.00229659	0.0010905	0.0009083	0.00061231	0.00093836	0.00168746	0.00069607	0.00100264	0.00072724	0.00081196	0.00107714	0.000523564	0.000165566
139.07	0.00025178	0.00019649	0.00028331	0.0004765	0.00043642	0.00033118	0.00016229	0.00025414	0.00015148	0.00037169	0.00029545	0.000291885	0.000105648	3.18539e-05		139.07	0.00055725	0.00153979	0.00145381	0.0008003	0.00091139	0.0027731	0.00086187	0.00090367	0.00080299	0.00049456	0.00062998	0.00170349	0.00111935	0.000651466	0.000188062		139.07	0.00213109	0.00104972	0.00081667	0.00048301	0.00091209	0.00173413	0.0006529	0.00108013	0.00085367	0.00068242	0.00103958	0.000512391	0.000162032
139.485	0.00035877	0.00021149	0.00029728	0.00035612	0.00048609	0.00028719	0.00017119	0.00026725	0.00020435	0.000332	0.00029619	0.000297084	8.77478e-05	2.6457e-05		139.485	0.00054491	0.00138499	0.00158118	0.00098238	0.000967	0.00265831	0.00093505	0.00088112	0.00087628	0.00043701	0.00067696	0.00179232	0.00114313	0.000623874	0.000180097		139.485	0.00214658	0.00103587	0.00085728	0.00043628	0.00087217	0.00189841	0.00055877	0.00103228	0.00086107	0.0007055	0.00104042	0.000554074	0.000175214
139.9	0.00022661	0.00021766	0.00024528	0.00041648	0.00049437	0.00032408	0.00017195	0.00028061	0.00019163	0.00039052	0.00030531	0.000296773	0.000101839	3.07056e-05		139.9	0.00057531	0.00136641	0.00136999	0.00100731	0.00105369	0.00264027	0.0009334	0.000911	0.000777	0.00045062	0.00073425	0.0014578	0.00110642	0.000576284	0.000166359		139.9	0.00206199	0.00108073	0.00088398	0.00053745	0.0009101	0.00182176	0.00055232	0.00107604	0.00093024	0.00080634	0.0010661	0.000500001	0.000158114
140.315	0.00029626	0.0002478	0.00018327	0.00046809	0.00038973	0.00033855	0.00019786	0.00022799	0.00026605	0.00040752	0.00031086	0.000303089	9.08299e-05	2.73862e-05		140.315	0.00060223	0.0013019	0.00140645	0.00101484	0.00113333	0.00252283	0.00095952	0.00090616	0.00068275	0.00050129	0.00078155	0.00178016	0.00113275	0.000568593	0.000164139		140.315	0.00229477	0.00108524	0.00081653	0.00048284	0.00105646	0.00168476	0.00062045	0.00102957	0.00078024	0.00067665	0.00105275	0.000550439	0.000174064
140.73	0.00034289	0.00022141	0.00022072	0.00039813	0.00031974	0.0003796	0.00017562	0.00024602	0.00016603	0.00040037	0.00025499	0.000284138	8.7362e-05	2.63406e-05		140.73	0.00051797	0.00134581	0.0015796	0.00103678	0.00116343	0.00268389	0.00094211	0.00089377	0.00076942	0.0005808	0.00071868	0.001721	0.00116277	0.000608724	0.000175724		140.73	0.00222224	0.00097155	0.0009427	0.00049393	0.00092439	0.00155613	0.00055364	0.00112608	0.00096547	0.00076167	0.00105178	0.000507213	0.000160395
141.145	0.00029099	0.00027549	0.00023046	0.0003755	0.0003687	0.00030381	0.00019745	0.00025857	0.00022252	0.00034619	0.0003655	0.000294107	6.34272e-05	1.9124e-05		141.145	0.00065446	0.00130701	0.0018133	0.00084138	0.00101869	0.00280802	0.0009024	0.0008948	0.00085425	0.00053862	0.00080711	0.00159153	0.0011693	0.000637284	0.000183968		141.145	0.00206507	0.00107713	0.00082639	0.00062305	0.00093524	0.0015383	0.00067688	0.00100688	0.0008851	0.00070074	0.00103348	0.000447527	0.00014152
141.56	0.00030757	0.00027886	0.00023624	0.00043885	0.000368	0.00029667	0.00015355	0.000298	0.00022594	0.00038817	0.00032225	0.000301282	7.97943e-05	2.40589e-05		141.56	0.00054232	0.00148526	0.00196688	0.00096455	0.00124159	0.00275521	0.0009183	0.00098866	0.00066885	0.00052545	0.00082265	0.00148098	0.00119673	0.00065089	0.000187896		141.56	0.00215418	0.00103701	0.00087221	0.00037207	0.00086485	0.00151836	0.00058881	0.00102541	0.0008611	0.0006874	0.00099814	0.000507476	0.000160478
141.976	0.00036614	0.00030134	0.00022146	0.00045165	0.00040114	0.00024349	0.00012947	0.00025055	0.0001438	0.00031204	0.00032546	0.000286049	0.000100768	3.03827e-05		141.976	0.00058805	0.00140375	0.00184516	0.00085036	0.00099684	0.00272629	0.00100803	0.00103878	0.00071018	0.00056521	0.00075693	0.00166642	0.00117967	0.000635319	0.000183401		141.976	0.00237406	0.00108082	0.00091286	0.00049785	0.0008187	0.00161509	0.00055977	0.00103488	0.00086811	0.00068302	0.00104452	0.00056358	0.00017822
142.391	0.00035312	0.00032623	0.00024925	0.00034252	0.00035348	0.00038128	0.00014551	0.00021438	0.00014605	0.00029347	0.00041701	0.000292936	9.24356e-05	2.78704e-05		142.391	0.00070688	0.00145231	0.00191205	0.00101193	0.00106898	0.00254543	0.00097524	0.00093425	0.0007878	0.00048306	0.00072732	0.00182973	0.00120291	0.000610625	0.000176272		142.391	0.00221646	0.00094971	0.00086057	0.0005149	0.00081712	0.00157662	0.00058328	0.00091524	0.00082627	0.00073328	0.000999345	0.000514799	0.000162794
142.806	0.00028614	0.00024033	0.00023464	0.00040529	0.00036	0.00032058	0.00017656	0.00024378	0.00017733	0.00030265	0.00035688	0.000282198	7.50577e-05	2.26307e-05		142.806	0.00069251	0.00150921	0.00210126	0.00108583	0.00105604	0.00249426	0.0009274	0.00092493	0.0007616	0.00056808	0.00074158	0.00208786	0.00124588	0.000645894	0.000186454		142.806	0.00216408	0.00096475	0.0009039	0.00052502	0.0008777	0.00159039	0.00059902	0.00108194	0.00086664	0.00079634	0.00103698	0.000490778	0.000155198
143.221	0.0002813	0.00018141	0.00022943	0.00039151	0.0004484	0.00031929	0.00016735	0.00025124	0.00019702	0.00030715	0.00030569	0.000279981	8.74161e-05	2.63569e-05		143.221	0.00069276	0.00150954	0.0022962	0.00089304	0.00104071	0.00243776	0.00084088	0.00087462	0.00070395	0.00057072	0.00073082	0.00242221	0.0012511	0.000723998	0.000209		143.221	0.00242507	0.00090801	0.00102394	0.00052322	0.00076861	0.00147451	0.00059681	0.00106691	0.00081538	0.00078468	0.00103871	0.000555616	0.000175701
143.636	0.00037378	0.00025254	0.00018052	0.00035926	0.00038831	0.00031167	0.00015288	0.00019177	0.00015192	0.00035702	0.00028839	0.00027346	9.18377e-05	2.76901e-05		143.636	0.00063779	0.00154762	0.00225243	0.00101259	0.00098846	0.00239559	0.00082155	0.00092731	0.00084479	0.00048248	0.00080073	0.00248719	0.00126654	0.000718304	0.000207356		143.636	0.00235965	0.00089899	0.00085397	0.00053344	0.00081849	0.00159589	0.00053756	0.00098961	0.00088355	0.00069123	0.00101624	0.000558381	0.000176576
144.051	0.00036404	0.00021305	0.00023519	0.000371	0.0003467	0.00033708	0.00015836	0.00022635	0.0001895	0.00037652	0.00032599	0.000285798	8.15274e-05	2.45814e-05		144.051	0.00056615	0.00163415	0.00227641	0.00093788	0.00102784	0.00226576	0.00088552	0.00085675	0.00074834	0.00046883	0.00071675	0.0023159	0.00122502	0.000701276	0.000202441		144.051	0.0024612	0.00091747	0.00075281	0.00054347	0.00091354	0.0014973	0.00055303	0.00098764	0.00083709	0.00075577	0.00102193	0.00057228	0.000180971
144.466	0.00038498	0.00021647	0.00018685	0.00039593	0.00032304	0.00036614	0.00013485	0.00023775	0.00023412	0.00030339	0.00029351	0.00027973	8.49314e-05	2.56078e-05		144.466	0.00058913	0.00145009	0.00229885	0.00088178	0.00117201	0.0022176	0.00096292	0.00081205	0.00088907	0.00044627	0.00072021	0.0022319	0.00122266	0.000670216	0.000193475		144.466	0.00242987	0.00095642	0.00075639	0.00052891	0.00089557	0.00137991	0.00059141	0.00092236	0.00082146	0.00079494	0.00100772	0.00055068	0.00017414
144.881	0.00036951	0.00023833	0.0002761	0.00029549	0.0003544	0.00033782	0.0001159	0.00025161	0.0002288	0.00030832	0.00028006	0.000277849	7.07032e-05	2.13178e-05		144.881	0.00057714	0.00143387	0.00230019	0.0009982	0.00112084	0.00197563	0.00084485	0.00090927	0.00091125	0.00039428	0.00067187	0.00224991	0.00119894	0.000648501	0.000187206		144.881	0.00261189	0.00092979	0.00079857	0.00051924	0.000816	0.00135668	0.00047407	0.00098298	0.00080758	0.00063048	0.000992728	0.000622346	0.000196803
145.297	0.00032375	0.00022101	0.00023997	0.00040492	0.00028683	0.00036977	0.00014384	0.00025253	0.0002449	0.00033038	0.00025613	0.000279457	7.37139e-05	2.22256e-05		145.297	0.00069888	0.00137422	0.00209266	0.00094354	0.00091187	0.00175729	0.00090847	0.00101636	0.00077666	0.00050755	0.00064399	0.00215352	0.00114875	0.000564231	0.00016288		145.297	0.00248048	0.0008041	0.00080986	0.00058959	0.00063241	0.00130797	0.00055751	0.00106244	0.00091939	0.00067689	0.000984064	0.000574728	0.000181745
145.712	0.00025768	0.00022288	0.0001894	0.00037426	0.00039932	0.00025534	0.00017039	0.00034075	0.00028503	0.00032134	0.00036927	0.000289605	7.75197e-05	2.33731e-05		145.712	0.00072023	0.00159618	0.00226931	0.00095369	0.00084976	0.00188378	0.000825	0.00076931	0.00084955	0.00056151	0.00064159	0.00221909	0.00117825	0.000631214	0.000182216		145.712	0.00268602	0.00109835	0.00073049	0.00064636	0.00081321	0.00126626	0.00056171	0.00096058	0.00093822	0.0006805	0.00103817	0.000618313	0.000195528
146.127	0.00033008	0.00025972	0.0002551	0.00027744	0.00032201	0.00030582	0.00020549	0.00034898	0.00017381	0.00030915	0.00033889	0.000284226	5.62894e-05	1.69719e-05		146.127	0.00072528	0.00133673	0.00215072	0.00084044	0.00087869	0.00191729	0.0009407	0.00081939	0.00102525	0.00051999	0.00074593	0.0021768	0.0011731	0.000584002	0.000168587		146.127	0.00249923	0.00091894	0.00078219	0.00062571	0.00080149	0.00118401	0.00055927	0.00098121	0.00099721	0.00077012	0.00101194	0.000553884	0.000175153
146.542	0.00038702	0.00025486	0.00026227	0.00033622	0.00038558	0.00033923	0.00016749	0.00025594	0.00014398	0.00032642	0.00028697	0.000285998	7.98512e-05	2.4076e-05		146.542	0.00071799	0.0012885	0.00198634	0.00089615	0.00086626	0.00200051	0.00098396	0.00080008	0.00087934	0.00045132	0.00076326	0.00206525	0.00114158	0.000561768	0.000162169		146.542	0.00246259	0.0009018	0.00079934	0.00052855	0.00094041	0.00137579	0.00053872	0.00101281	0.00087011	0.00073777	0.00101679	0.000562916	0.00017801
146.957	0.00037827	0.00025942	0.00029087	0.00034665	0.00030937	0.00032476	0.00012003	0.00021833	0.00016464	0.00031766	0.00038683	0.000283348	8.53909e-05	2.57463e-05		146.957	0.00068079	0.00124535	0.00194995	0.00090109	0.00099616	0.00190823	0.00089305	0.00088191	0.00090113	0.0005092	0.00081905	0.00183643	0.00112686	0.000496758	0.000143402		146.957	0.00240682	0.00109436	0.00077354	0.00052771	0.00091144	0.00145189	0.00050355	0.00107928	0.00092401	0.00073979	0.00104124	0.000556144	0.000175868
147.372	0.00038787	0.00030345	0.00026379	0.00028014	0.00032534	0.00032403	0.00014782	0.00019424	0.00021791	0.0003099	0.00031189	0.000278762	6.85701e-05	2.06747e-05		147.372	0.00065131	0.00137862	0.00194928	0.00088575	0.00099194	0.0018944	0.00088805	0.0007762	0.00094497	0.00062715	0.00079684	0.00170486	0.00112411	0.000480251	0.000138637		147.372	0.00248622	0.00094253	0.00068066	0.00051008	0.00085752	0.00140823	0.00055522	0.0010051	0.00084082	0.0007955	0.00100819	0.000577874	0.00018274
147.787	0.00035272	0.00027687	0.00028604	0.00025291	0.00038885	0.00028055	0.00016154	0.00027976	0.00023633	0.00030148	0.00028374	0.00028189	5.85602e-05	1.76566e-05		147.787	0.00075403	0.0016	0.00182296	0.00093696	0.0010575	0.00192875	0.00107485	0.00092029	0.00089001	0.00060755	0.00071191	0.00182445	0.00117744	0.000479639	0.00013846		147.787	0.00260971	0.00105832	0.00079545	0.00054553	0.00078619	0.00156874	0.00055828	0.00109459	0.00088022	0.00074807	0.00106451	0.000619354	0.000195857
148.202	0.00031243	0.00020377	0.00026753	0.00027565	0.00031616	0.00023019	0.00017555	0.00028344	0.00021755	0.00034713	0.00033497	0.000269488	5.65332e-05	1.70454e-05		148.202	0.00071778	0.0014973	0.00189794	0.00086173	0.00096802	0.00201569	0.00101253	0.00081098	0.00085944	0.00051923	0.00077082	0.00165257	0.001132	0.000499188	0.000144103		148.202	0.00240686	0.0010196	0.00095269	0.00055333	0.00081681	0.0016256	0.00049243	0.00109252	0.0009757	0.00078987	0.00107254	0.000564175	0.000178408
148.618	0.00025305	0.0001904	0.00029789	0.00038568	0.0004006	0.0002332	0.00014319	0.00026205	0.00022939	0.00037306	0.00034088	0.000282672	8.41819e-05	2.53818e-05		148.618	0.00071023	0.00139875	0.00198018	0.00094112	0.00101993	0.00200162	0.00095364	0.00090243	0.00087632	0.00053782	0.00079361	0.00177102	0.00115722	0.00050379	0.000145432		148.618	0.00227991	0.00102502	0.00083895	0.00054459	0.00082572	0.00171994	0.00050245	0.00107266	0.00095271	0.00074528	0.00105072	0.000549246	0.000173687
149.033	0.00025458	0.00024901	0.00030489	0.00032056	0.00036153	0.00023445	0.0001325	0.00027826	0.00019614	0.00042095	0.00031198	0.000278623	7.8901e-05	2.37895e-05		149.033	0.0007648	0.00134407	0.00193744	0.00087979	0.00080816	0.00222035	0.00094367	0.00089288	0.00102444	0.00068071	0.00075608	0.00177296	0.00116878	0.000524432	0.000151391		149.033	0.00246096	0.00092967	0.00081493	0.00058676	0.00088011	0.00150621	0.00052151	0.00101107	0.00085495	0.00079352	0.00103597	0.000567137	0.000179345
149.448	0.00032839	0.00022279	0.00031242	0.00031185	0.00035782	0.00024823	0.00016892	0.00026257	0.00018583	0.00034302	0.00035138	0.000281202	6.73102e-05	2.02948e-05		149.448	0.00067068	0.00138187	0.00186553	0.00087188	0.00102367	0.00213314	0.00086413	0.00073545	0.00106546	0.00051761	0.00075008	0.00191257	0.00114934	0.00054418	0.000157091		149.448	0.00230285	0.00102611	0.00079143	0.00054762	0.00086776	0.0015811	0.00053847	0.00112375	0.00099324	0.00084963	0.0010622	0.00052849	0.000167123
149.863	0.00035731	0.00027578	0.00035293	0.00036901	0.00029168	0.00033427	0.00013329	0.0003486	0.00025114	0.00036647	0.00032469	0.000309561	7.0173e-05	2.1158e-05		149.863	0.00070237	0.00147926	0.00193324	0.00104225	0.00100701	0.00168345	0.00095371	0.00070375	0.00104598	0.00050542	0.00063274	0.00220921	0.0011582	0.000547019	0.000157911		149.863	0.00229861	0.00104994	0.00082759	0.00062983	0.00098267	0.00155199	0.00052167	0.00108618	0.0008916	0.00085542	0.00106955	0.000514364	0.000162656
150.278	0.00034423	0.00025755	0.00037999	0.00034535	0.00039795	0.00035001	0.00012252	0.00027613	0.00025651	0.0003039	0.00037878	0.000310265	7.95809e-05	2.39945e-05		150.278	0.00062814	0.0013999	0.00221652	0.00099394	0.00087168	0.00186638	0.00093937	0.0008338	0.00100246	0.00057021	0.00070388	0.00198752	0.00116782	0.000562963	0.000162513		150.278	0.00209289	0.00117152	0.00086625	0.0006402	0.00085251	0.00139087	0.00052468	0.00103957	0.00084633	0.00084297	0.00102678	0.000448987	0.000141982
150.693	0.00028771	0.00025541	0.00031684	0.00035397	0.00039829	0.00035017	0.00021154	0.00022206	0.00019092	0.00029466	0.00039733	0.000298082	7.26451e-05	2.19033e-05		150.693	0.00058247	0.00128455	0.00208063	0.00096067	0.00093758	0.0019851	0.00101497	0.00073348	0.0009618	0.00054114	0.00068927	0.00210848	0.00115668	0.000580979	0.000167714		150.693	0.00197724	0.00116818	0.00084458	0.0005739	0.00088542	0.00151402	0.00066321	0.00084469	0.0009149	0.00082726	0.00102134	0.000426409	0.000134842
151.108	0.00035502	0.00022237	0.00033272	0.00037548	0.00039291	0.00035073	0.00018465	0.00031054	0.00019618	0.00035137	0.00042429	0.000317842	8.1122e-05	2.44592e-05		151.108	0.00065163	0.00131274	0.00223317	0.00096427	0.00093051	0.00215719	0.000984	0.00066089	0.00111381	0.00058556	0.00055751	0.00245886	0.00121751	0.000683665	0.000197357		151.108	0.00215101	0.0013251	0.00083045	0.00058791	0.00086501	0.00166949	0.00051194	0.0009666	0.00092411	0.00086513	0.00106968	0.000506649	0.000160217
151.524	0.00037594	0.00029796	0.00038107	0.0004249	0.00040611	0.0002765	0.00014049	0.00032012	0.00016164	0.00040091	0.00035511	0.000321886	9.62796e-05	2.90294e-05		151.524	0.0005681	0.00139744	0.00207049	0.00097375	0.00099347	0.00225798	0.00099525	0.00063518	0.00106108	0.0005721	0.00058883	0.00259394	0.00122563	0.000706619	0.000203983		151.524	0.00193185	0.00134941	0.00088275	0.00057847	0.00084635	0.00157121	0.00050749	0.00106269	0.00086917	0.00082513	0.00104245	0.000448197	0.000141732
151.939	0.0002788	0.00027316	0.0003488	0.00047457	0.00043627	0.00022761	0.0001446	0.00029364	0.00022771	0.00037885	0.00035712	0.00031283	9.74272e-05	2.93754e-05		151.939	0.0006667	0.00160859	0.00203424	0.001033	0.00112719	0.00211907	0.00096395	0.00076238	0.00096172	0.00055424	0.00060327	0.00239448	0.00123574	0.000640579	0.000184919		151.939	0.00209761	0.00125482	0.00082207	0.00054021	0.00089257	0.00176467	0.00065189	0.00112019	0.00078701	0.00084726	0.00107783	0.000500306	0.000158211
152.354	0.00027794	0.00018632	0.00038716	0.000486	0.00047619	0.00025254	9.647e-05	0.00026535	0.00017132	0.00036307	0.00030678	0.000297195	0.000123296	3.71751e-05		152.354	0.00064989	0.00136748	0.00207829	0.00097043	0.00095103	0.00252348	0.00094523	0.00091087	0.00105159	0.00060341	0.00053183	0.00250156	0.00125709	0.000713264	0.000205902		152.354	0.00211484	0.00133276	0.00084367	0.00052389	0.00088744	0.00172855	0.00056881	0.00097769	0.00072702	0.00084267	0.00105473	0.000516818	0.000163432
152.769	0.00027256	0.00022618	0.00042337	0.00041788	0.00055559	0.00027056	0.00014563	0.00021678	0.00019919	0.00032436	0.00042866	0.000316433	0.000125142	3.77318e-05		152.769	0.00061494	0.001504	0.00195712	0.00083096	0.00102469	0.0024713	0.0009927	0.00077632	0.00086024	0.00050907	0.0006672	0.00234417	0.00121273	0.000687381	0.00019843		152.769	0.00197908	0.00140993	0.00075566	0.0005308	0.00084771	0.00164218	0.00059319	0.00100567	0.00076874	0.00073924	0.00102722	0.000485532	0.000153539
153.184	0.00034125	0.00030587	0.00038702	0.00048035	0.000455	0.00022152	0.00015724	0.00025598	0.00023761	0.00040186	0.00047201	0.000337792	0.000110672	3.33687e-05		153.184	0.00067062	0.00136276	0.00219428	0.0008102	0.00119329	0.00230385	0.00109639	0.00084066	0.00086874	0.0004917	0.0007437	0.0023334	0.00124247	0.000666623	0.000192437		153.184	0.00205519	0.0013337	0.00077904	0.00062034	0.00092761	0.00190415	0.00057598	0.00096711	0.00088821	0.00085917	0.00109105	0.000513244	0.000162302
153.599	0.00030118	0.00021198	0.00034171	0.00051256	0.00042115	0.00030921	0.00015224	0.00031011	0.00019407	0.00044248	0.00039701	0.0003267	0.000111561	3.36369e-05		153.599	0.00064834	0.00151527	0.00224171	0.00085606	0.00109597	0.00236526	0.0009577	0.00080483	0.00090553	0.00045363	0.00070897	0.00207336	0.00121889	0.000662918	0.000191368		153.599	0.00201633	0.00112069	0.0007963	0.00058051	0.00085825	0.001752	0.00065962	0.00094258	0.00091988	0.0007332	0.00103794	0.000475268	0.000150293
154.014	0.00035147	0.00019083	0.00047836	0.00043493	0.00057556	0.00025002	0.00012929	0.00025492	0.00019884	0.00037201	0.00050903	0.000340478	0.000146724	4.4239e-05		154.014	0.00056568	0.00160279	0.00225607	0.00087146	0.0010524	0.00219027	0.00088245	0.0007874	0.00090617	0.00052753	0.00075496	0.00192002	0.0011931	0.000626374	0.000180819		154.014	0.00202635	0.00116522	0.00074687	0.0006681	0.00084997	0.00193876	0.00059635	0.00096887	0.00082635	0.00069815	0.0010485	0.000518583	0.00016399
154.429	0.00030264	0.00020906	0.00042413	0.00053386	0.0005232	0.00018127	0.00015837	0.0002654	0.00021507	0.00033924	0.00053475	0.000335181	0.000146217	4.4086e-05		154.429	0.0006941	0.00147129	0.00226146	0.00107346	0.00080287	0.00196348	0.0008716	0.00070822	0.00100775	0.00055245	0.00070417	0.00199349	0.00117536	0.000594446	0.000171602		154.429	0.00194498	0.00119455	0.00069248	0.00055272	0.00083132	0.00179444	0.000597	0.00099505	0.0007194	0.00072823	0.00100502	0.000494394	0.000156341
154.845	0.00021559	0.00025309	0.00033437	0.00045971	0.00053465	0.00019209	0.00012755	0.00026393	0.00018468	0.00037806	0.00045187	0.00030869	0.000132433	3.99301e-05		154.845	0.00058465	0.00147855	0.00226743	0.00093871	0.00092138	0.00214868	0.0009976	0.00080552	0.00094037	0.0005793	0.00072871	0.00187457	0.00118879	0.000600489	0.000173346		154.845	0.00187531	0.00108935	0.00080753	0.00056746	0.00102067	0.00157591	0.00060346	0.0008927	0.0008119	0.00076487	0.00100092	0.000420291	0.000132908
155.26	0.00022565	0.00018028	0.00041568	0.00037933	0.00045672	0.00024743	0.00016084	0.00033532	0.00013314	0.00036444	0.00049927	0.000308918	0.000125818	3.79356e-05		155.26	0.00057796	0.00161474	0.00227739	0.00095027	0.00090199	0.00200734	0.0011568	0.00086171	0.00088229	0.0005641	0.00073892	0.00211995	0.00122112	0.000617756	0.000178331		155.26	0.0018587	0.00115937	0.00083966	0.00055903	0.00101893	0.00160328	0.00058483	0.00088519	0.00080153	0.00081257	0.00101231	0.000422399	0.000133574
155.675	0.00028054	0.00022771	0.00032111	0.00033085	0.00049683	0.00026156	0.00012422	0.00026566	0.00015509	0.00033332	0.00043493	0.000293802	0.000109175	3.29175e-05		155.675	0.000654	0.00153998	0.00202453	0.00126571	0.00082136	0.00195654	0.00100728	0.00079669	0.000872	0.00055326	0.00077917	0.00203361	0.00119201	0.000556816	0.000160739		155.675	0.00190895	0.00108918	0.0006901	0.00058339	0.00106983	0.00180079	0.00059581	0.00099926	0.00088555	0.00083196	0.00104548	0.00046355	0.000146587
156.09	0.00024252	0.00025385	0.00041003	0.00042671	0.00054051	0.00028985	0.00011442	0.00020963	0.00024085	0.00039818	0.00047045	0.000327	0.000129739	3.91179e-05		156.09	0.00068187	0.00151905	0.00196841	0.0010902	0.0008605	0.00196823	0.00103452	0.0008992	0.00091857	0.00057534	0.00070199	0.00191349	0.00117761	0.00052367	0.000151171		156.09	0.00200832	0.0012707	0.00069608	0.00060455	0.00110606	0.00167952	0.00058688	0.00093387	0.00087162	0.00095086	0.00107085	0.000466128	0.000147403
156.505	0.00027334	0.00029786	0.00023206	0.0003472	0.00058095	0.00023584	0.00017289	0.00018379	0.00018496	0.00034488	0.00046168	0.000301405	0.000127137	3.83331e-05		156.505	0.00056245	0.00134632	0.00189849	0.00096085	0.00077816	0.00214088	0.00099117	0.00085647	0.00076181	0.00048303	0.00074538	0.00194075	0.00112215	0.000571004	0.000164835		156.505	0.0017938	0.00136614	0.00067325	0.00059726	0.0011131	0.00172436	0.00052177	0.00091132	0.00090871	0.00077747	0.00103872	0.00045339	0.000143374
156.92	0.00025329	0.00020108	0.00028055	0.00041522	0.00048134	0.00021913	0.00016473	0.00020202	0.00014328	0.00032966	0.00036815	0.000278041	0.000108501	3.27142e-05		156.92	0.00049245	0.00142887	0.00194161	0.00098802	0.00086494	0.00221827	0.00097989	0.00088822	0.00081094	0.00062048	0.00067785	0.0019474	0.00115491	0.000582845	0.000168253		156.92	0.00185555	0.00138908	0.00074698	0.00068951	0.00123934	0.00171423	0.00052004	0.00090455	0.00086987	0.00080707	0.00107362	0.000453457	0.000143396
157.335	0.00029089	0.00023487	0.0001958	0.00039486	0.00043299	0.00023187	0.0001258	0.00028889	0.00017747	0.00035221	0.00041029	0.000285085	0.000102193	3.08124e-05		157.335	0.00056021	0.00146356	0.00202569	0.00105778	0.00081633	0.00216114	0.00096808	0.0007409	0.00081582	0.00062182	0.00070131	0.00188128	0.00115116	0.00057859	0.000167025		157.335	0.00165919	0.00137686	0.00068491	0.00059059	0.00121378	0.00168953	0.00050253	0.00104049	0.00078039	0.00070151	0.00102398	0.000440366	0.000139256
157.75	0.00029841	0.00025858	0.0002938	0.00035583	0.00052133	0.00018686	0.00015909	0.00026116	0.00015144	0.0003739	0.00031361	0.000288546	0.000106911	3.22348e-05		157.75	0.0006415	0.00135992	0.00172179	0.00110795	0.00092985	0.00231664	0.00117319	0.00083241	0.0008505	0.00070204	0.00069099	0.00196873	0.00119129	0.000547157	0.00015795		157.75	0.00167653	0.00134633	0.00068695	0.00062303	0.00126074	0.00149982	0.00051616	0.00083301	0.00071672	0.00072362	0.000988291	0.000415371	0.000131352
158.166	0.0003023	0.00022267	0.00029367	0.00048281	0.00047165	0.00016873	0.00013581	0.00024408	0.00013701	0.00038128	0.00033023	0.000288204	0.000121976	3.67771e-05		158.166	0.0005386	0.00126312	0.00171535	0.00101067	0.00097322	0.00241116	0.00119501	0.00093781	0.00080647	0.00069884	0.00090251	0.00193463	0.00119895	0.000553022	0.000159644		158.166	0.00183012	0.00126557	0.00071785	0.00066543	0.00117279	0.00171954	0.00059386	0.00088279	0.00080932	0.00085934	0.00105166	0.000435496	0.000137716
158.581	0.00032857	0.00019202	0.00031472	0.0003895	0.00044653	0.00024112	0.00017985	0.00022644	0.00017192	0.00038841	0.00027511	0.000286745	9.40188e-05	2.83477e-05		158.581	0.00057445	0.00124556	0.00186708	0.00097362	0.00089849	0.00228742	0.00104981	0.00106996	0.00085212	0.00055017	0.00092275	0.00189684	0.00118236	0.000548096	0.000158222		158.581	0.00163798	0.00126982	0.00076223	0.00067611	0.00114988	0.00167513	0.000543	0.0009664	0.0008652	0.00081549	0.00103612	0.000389967	0.000123318
158.996	0.00024428	0.00019755	0.00035019	0.00049724	0.00046797	0.00027897	0.00022626	0.0002138	0.0001631	0.00043844	0.00024837	0.000302379	0.000117072	3.52985e-05		158.996	0.00056793	0.00138505	0.0019472	0.00104313	0.00083068	0.0021934	0.00102146	0.0009451	0.00084356	0.00063186	0.00088382	0.00176749	0.00117172	0.000530781	0.000153223		158.996	0.00161294	0.00143386	0.00073817	0.00057915	0.00127732	0.00180809	0.00053143	0.00094642	0.00087901	0.00077769	0.00105841	0.000446205	0.000141102
159.411	0.00033444	0.0002359	0.00032931	0.00044288	0.00053499	0.00027139	0.00016759	0.00020984	0.00014806	0.00040881	0.00022832	0.000301048	0.000121787	3.67201e-05		159.411	0.00049763	0.00144095	0.00207826	0.00096068	0.00087858	0.00227662	0.00106509	0.00096467	0.00088177	0.00057831	0.00093247	0.00198386	0.00121157	0.000594533	0.000171627		159.411	0.00167003	0.00160901	0.00072663	0.00070255	0.00138738	0.00163829	0.00066736	0.00098797	0.00089907	0.00074744	0.00110357	0.000424004	0.000134082
159.826	0.00030244	0.00021012	0.00042368	0.00033825	0.00050365	0.00029266	0.0001435	0.00033387	0.0001556	0.00037399	0.00032601	0.000309434	0.000108644	3.27573e-05		159.826	0.0005217	0.00141821	0.00222267	0.00098948	0.00089137	0.00219082	0.00090474	0.00088992	0.00099296	0.00056268	0.00090802	0.00190851	0.00120009	0.000595015	0.000171766		159.826	0.00171037	0.00141638	0.00074426	0.00069126	0.00131562	0.0016357	0.00058105	0.00109133	0.00091942	0.00076537	0.00108708	0.000409883	0.000129616
160.241	0.00021478	0.00021549	0.00039812	0.00040043	0.00049279	0.00028141	0.00013194	0.0003487	0.00013329	0.0003891	0.00031104	0.000301554	0.000117505	3.5429e-05		160.241	0.00064178	0.00128723	0.00252046	0.00092196	0.00106309	0.00238839	0.0009113	0.00083825	0.00082596	0.00057336	0.00082689	0.00211045	0.00124243	0.000691801	0.000199706		160.241	0.00172003	0.00151731	0.00089507	0.00064569	0.00122506	0.00176595	0.00052743	0.00104118	0.00086275	0.00073161	0.00109321	0.000445838	0.000140986
160.656	0.00030252	0.00027788	0.00048257	0.00034071	0.00049586	0.00025644	0.00010532	0.00030974	0.00019359	0.0003868	0.00030735	0.000314435	0.000114174	3.44249e-05		160.656	0.00062756	0.00128838	0.00277809	0.00094197	0.00099064	0.00248896	0.00102737	0.00081986	0.00076614	0.0006049	0.00072046	0.00212687	0.0012651	0.000759939	0.000219375		160.656	0.00150359	0.00166168	0.00084939	0.00059011	0.00142134	0.0015929	0.00059128	0.00122679	0.00081077	0.00074444	0.00109923	0.000425874	0.000134673
161.072	0.00026302	0.0002296	0.00040383	0.00035605	0.00043409	0.0002611	0.00013531	0.00027262	0.00015496	0.00041376	0.00030284	0.00029338	0.000100556	3.03189e-05		161.072	0.00070255	0.00128896	0.00259683	0.00108332	0.00079913	0.00226154	0.00092419	0.00090147	0.00084731	0.00063128	0.00073007	0.00197079	0.00122812	0.000669204	0.000193182		161.072	0.00134411	0.00151385	0.00078242	0.00063753	0.00132394	0.00155246	0.00057532	0.00118425	0.00088544	0.00077266	0.0010572	0.000367835	0.00011632
161.487	0.00030248	0.00024462	0.00035108	0.00039394	0.00049909	0.00026245	0.00014602	0.00029066	0.00017845	0.0004396	0.00030274	0.000310103	0.000106065	3.19799e-05		161.487	0.00060689	0.00150085	0.00259557	0.00102182	0.00076898	0.00226461	0.00088898	0.00082924	0.00082961	0.00055628	0.00078375	0.00205342	0.001225	0.000701989	0.000202647		161.487	0.00134756	0.00125156	0.00066841	0.00065952	0.00131927	0.00151456	0.00049931	0.00128862	0.00082713	0.00088446	0.00102604	0.000357011	0.000112897
161.902	0.00029154	0.00024349	0.00031938	0.00040437	0.00043252	0.00029786	0.00017807	0.00031188	0.00023654	0.00052014	0.00038048	0.000328752	9.84786e-05	2.96924e-05		161.902	0.00070805	0.00142719	0.00279081	0.00089721	0.00096411	0.00234768	0.00092814	0.00075016	0.00100728	0.00064673	0.00083374	0.00221111	0.00129268	0.000736189	0.00021252		161.902	0.00140911	0.00141056	0.00072737	0.0006266	0.0011915	0.00149691	0.00053968	0.00128775	0.00081595	0.00088113	0.00103866	0.000359171	0.00011358
162.317	0.00024777	0.00024944	0.00036937	0.00041692	0.00037049	0.00038906	0.00021026	0.00026213	0.0001279	0.00050331	0.00036818	0.00031953	0.000108426	3.26915e-05		162.317	0.00070194	0.00127557	0.00250902	0.000877	0.00096767	0.00219675	0.00101844	0.00075852	0.00101116	0.00054921	0.00074765	0.00203958	0.00122104	0.000654383	0.000188904		162.317	0.00147624	0.00139289	0.00077527	0.00065725	0.00131418	0.00159284	0.0006661	0.0011648	0.00086352	0.00088299	0.00107861	0.00035095	0.00011098
162.732	0.00026246	0.0002205	0.00031386	0.00027749	0.00038632	0.00025861	0.00021014	0.00025922	0.00018591	0.00040349	0.00039254	0.000288231	7.62215e-05	2.29816e-05		162.732	0.00068931	0.00137918	0.00229406	0.00098758	0.00086384	0.00225684	0.00088936	0.00079125	0.00099862	0.00058083	0.00081492	0.00200413	0.00121249	0.000621249	0.000179339		162.732	0.00153061	0.00141788	0.00074722	0.0007181	0.00125613	0.00154238	0.00044915	0.0011898	0.00079799	0.00084096	0.00104902	0.000385983	0.000122058
163.147	0.00029404	0.00025993	0.00026857	0.0003308	0.00040547	0.00029815	0.00017944	0.00030901	0.00017617	0.0004599	0.00052761	0.000319008	0.000108653	3.27601e-05		163.147	0.00075043	0.00139467	0.00248635	0.00115968	0.00092093	0.00264904	0.00092479	0.00084227	0.0010315	0.0006069	0.00091233	0.00205849	0.00131145	0.000695996	0.000200917		163.147	0.00157308	0.00124364	0.00081751	0.00058371	0.00118772	0.00158079	0.00051969	0.0011596	0.00090885	0.00076513	0.00103397	0.000376392	0.000119026
163.562	0.00028748	0.0001998	0.00030525	0.0002903	0.00040238	0.00030674	0.00015916	0.00024288	0.00023155	0.0004885	0.00051612	0.000311833	0.000113723	3.42888e-05		163.562	0.00072277	0.00139925	0.00244659	0.00101588	0.00087202	0.0026121	0.00096728	0.00083273	0.00098829	0.00054459	0.00080921	0.00213241	0.00127859	0.000711487	0.000205388		163.562	0.00142501	0.00144393	0.00082207	0.00062357	0.00092602	0.0014538	0.00051205	0.00125751	0.00088129	0.00083692	0.00101822	0.000350277	0.000110767
163.977	0.00031679	0.0001976	0.00024496	0.000332	0.00042289	0.00030111	0.00013056	0.0002601	0.00018215	0.00037484	0.00052841	0.000299219	0.000114839	3.46253e-05		163.977	0.00065403	0.0015075	0.00265155	0.00111781	0.00099768	0.00250879	0.00097855	0.00082593	0.0010188	0.00054225	0.00066517	0.00214429	0.00130103	0.000736696	0.000212666		163.977	0.00140491	0.00133798	0.0008885	0.00062108	0.00106303	0.00155615	0.00050849	0.00119653	0.00088283	0.00076362	0.00102231	0.000348378	0.000110167
164.393	0.00024125	0.00021774	0.00026562	0.00031597	0.00032965	0.00026694	0.00012155	0.00028719	0.00022363	0.00032921	0.00059732	0.000290552	0.000118211	3.5642e-05		164.393	0.00077057	0.00156318	0.00270876	0.00104732	0.00094451	0.00254056	0.00100974	0.00085416	0.00100592	0.00052046	0.00063113	0.00206064	0.00130475	0.000742615	0.000214375		164.393	0.00141909	0.00133857	0.00090611	0.00064884	0.00106	0.00173744	0.00045333	0.00114875	0.00101192	0.0006668	0.00103908	0.000392524	0.000124127
164.808	0.00037242	0.00020178	0.00029552	0.0002919	0.00034117	0.00028613	9e-05	0.00032	0.00018644	0.00043022	0.00062098	0.000312415	0.000138763	4.18385e-05		164.808	0.00064224	0.00150093	0.00289822	0.0010467	0.00086062	0.00255152	0.0010073	0.00087853	0.0010324	0.00063717	0.00071452	0.00196907	0.0013116	0.0007636	0.000220432		164.808	0.00144816	0.00129577	0.00085775	0.00067528	0.0008749	0.00171515	0.00057076	0.00098644	0.00082724	0.00080671	0.00100582	0.000363989	0.000115104
165.223	0.00030579	0.0002377	0.00029961	0.00027202	0.00047804	0.00032688	0.00015934	0.00033039	0.00020478	0.00047691	0.00047809	0.000324505	0.000111042	3.34803e-05		165.223	0.0007258	0.00178264	0.00284186	0.00103478	0.0010684	0.00239114	0.00099408	0.00081482	0.0012011	0.0006046	0.00071428	0.00184526	0.0013349	0.000720016	0.000207851		165.223	0.00157431	0.00122656	0.00075692	0.00062413	0.00085172	0.00158489	0.00056675	0.00093563	0.0008547	0.00094267	0.000991828	0.000359195	0.000113588
165.638	0.0003031	0.00025555	0.00025168	0.00024118	0.00037303	0.00044751	0.0001649	0.00025874	0.0002206	0.00042366	0.00046029	0.000309113	0.000100599	3.03319e-05		165.638	0.00069368	0.00159658	0.00287209	0.0010824	0.00109195	0.00244652	0.00098206	0.00082045	0.00112723	0.00058821	0.00077494	0.00175685	0.00131941	0.00071856	0.000207431		165.638	0.00139937	0.00130177	0.0008524	0.00065831	0.00096694	0.00162384	0.00057378	0.00114942	0.00091533	0.00075197	0.00101931	0.000341291	0.000107926
166.053	0.00036537	0.00026346	0.00032646	0.00023531	0.00039233	0.0003169	0.00015423	0.00029434	0.00013509	0.00047947	0.00043915	0.000309283	0.000108814	3.28086e-05		166.053	0.00067713	0.00162555	0.00283812	0.00099044	0.00091446	0.0024864	0.00092299	0.00089758	0.00100728	0.00054285	0.00072648	0.00163213	0.00127178	0.000732648	0.000211497		166.053	0.00112175	0.00136533	0.00088978	0.00054703	0.00095424	0.0014408	0.00053203	0.00109861	0.00084376	0.00075315	0.000954648	0.000308314	9.74973e-05
166.468	0.00030997	0.00028697	0.00035217	0.00026644	0.00035761	0.0003531	0.00017411	0.00025571	0.00014609	0.00047713	0.00040351	0.000307528	9.65504e-05	2.9111e-05		166.468	0.00063396	0.00167729	0.00307797	0.00102562	0.0009537	0.00248018	0.00113917	0.00095446	0.00095774	0.00051374	0.00070411	0.00153934	0.00130477	0.000776231	0.000224078		166.468	0.0013041	0.00120754	0.00087079	0.00057985	0.00079757	0.00155927	0.00070873	0.00112408	0.00078228	0.00076116	0.000969537	0.000312327	9.87664e-05
166.883	0.00031011	0.00023521	0.00029479	0.00033749	0.00032147	0.00040995	0.0001851	0.00031372	0.00014513	0.0004161	0.0004433	0.000310215	9.4087e-05	2.83683e-05		166.883	0.00067154	0.00156666	0.00287886	0.00104818	0.0008584	0.00238994	0.00106636	0.00095902	0.00100247	0.00064061	0.00079851	0.00154203	0.00128521	0.000701095	0.000202389		166.883	0.00134602	0.00120558	0.00097712	0.00064156	0.00089569	0.00154174	0.00065753	0.00097733	0.00082059	0.00080228	0.000986544	0.000294888	9.32517e-05
167.299	0.00028449	0.00027399	0.00022757	0.0002565	0.00041286	0.00034767	0.00019158	0.00028644	0.00012129	0.00051677	0.0004682	0.000307942	0.000118966	3.58695e-05		167.299	0.00066738	0.0017014	0.00262172	0.00113331	0.00078654	0.00247673	0.00095934	0.00091821	0.00097056	0.0005257	0.00083428	0.00148333	0.00125654	0.000686369	0.000198138		167.299	0.00114541	0.00118572	0.00093906	0.00062658	0.00091354	0.00140377	0.00052081	0.00104614	0.00096215	0.00063649	0.000937967	0.000278117	8.79483e-05
167.714	0.00026252	0.0003353	0.00019015	0.00021438	0.00054228	0.0003923	0.00016486	0.00026304	0.00018442	0.00045437	0.00030957	0.000301199	0.000120897	3.64518e-05		167.714	0.00074696	0.0016283	0.00269809	0.00130042	0.0006984	0.00233072	0.00099027	0.00079291	0.00098108	0.00056219	0.00076315	0.00143627	0.00124406	0.000678298	0.000195808		167.714	0.00124638	0.00118959	0.00101341	0.0007172	0.00109901	0.00142432	0.00059027	0.00101006	0.00087102	0.00074237	0.000990363	0.00026177	8.27791e-05
168.129	0.00027975	0.00024233	0.0002225	0.00031428	0.00044484	0.00039165	0.00016132	0.00026689	0.00017888	0.00044152	0.00031418	0.000296195	9.71558e-05	2.92936e-05		168.129	0.00068056	0.00161601	0.00267804	0.00133446	0.00084264	0.002487	0.00111343	0.00080686	0.00090239	0.00055049	0.00072355	0.00138695	0.0012602	0.000695479	0.000200767		168.129	0.00141253	0.00109589	0.00107311	0.00064912	0.00102105	0.00141803	0.0005136	0.00094834	0.00078375	0.00087794	0.000979336	0.000294331	9.30756e-05
168.544	0.00023933	0.00029826	0.00020507	0.00029812	0.000357	0.00034321	0.00015813	0.00025702	0.00012581	0.00038192	0.00033049	0.000272215	8.32346e-05	2.50962e-05		168.544	0.00066541	0.00157695	0.00243626	0.00115397	0.0009255	0.00235224	0.00116732	0.00089655	0.00085941	0.00054396	0.00077082	0.00147068	0.00123492	0.000621121	0.000179302		168.544	0.00126522	0.00110589	0.00107444	0.0006907	0.00094974	0.00144935	0.00053664	0.00090021	0.00072561	0.00081045	0.000950825	0.000278668	8.81225e-05
168.959	0.00026214	0.00023495	0.00025011	0.00035381	0.00037164	0.00046129	0.00014423	0.00028851	0.00019116	0.00051207	0.00023457	0.000300407	0.000113001	3.4071e-05		168.959	0.00067452	0.00184917	0.00274145	0.00102603	0.00092223	0.00219497	0.00134733	0.00079401	0.00103296	0.00049681	0.00079764	0.00144332	0.0012767	0.000676247	0.000195216		168.959	0.00133063	0.00111933	0.00093883	0.00064321	0.00106268	0.00132778	0.00053748	0.00098609	0.00064113	0.00078389	0.000937105	0.000282059	8.9195e-05
169.374	0.00027847	0.00019972	0.00031451	0.00031996	0.00037051	0.00034014	0.00015058	0.00020175	0.00020138	0.00045721	0.00031049	0.000285884	9.05813e-05	2.73113e-05		169.374	0.00066513	0.00163879	0.00276281	0.00096702	0.00084348	0.00220718	0.00128948	0.00069052	0.00103163	0.00053564	0.00077594	0.00135647	0.00123034	0.000677385	0.000195544		169.374	0.00151578	0.00117645	0.00097354	0.00060626	0.0011362	0.00147176	0.00054135	0.00115142	0.00083157	0.000814	0.00102183	0.000330906	0.000104642
169.789	0.000296	0.00028084	0.00023679	0.00029503	0.00037564	0.00032245	0.00011769	0.00026124	0.00020895	0.000463	0.00020915	0.000278798	9.13981e-05	2.75576e-05		169.789	0.00077717	0.00155013	0.00275602	0.0009947	0.000833	0.0023263	0.00130323	0.00074978	0.00105312	0.00061566	0.00095403	0.00163298	0.00129551	0.000666255	0.000192331		169.789	0.00132847	0.00127609	0.00098083	0.00074451	0.00096133	0.00148673	0.00067685	0.00105324	0.00094014	0.00080757	0.00102558	0.000264469	8.36324e-05
170.204	0.00026662	0.00027276	0.00026477	0.00033701	0.00042252	0.00030155	0.00015771	0.00036899	0.00011221	0.00047979	0.00025215	0.000294189	0.000106768	3.21918e-05		170.204	0.00062696	0.00175094	0.00299897	0.00103141	0.00081966	0.00240218	0.00137795	0.00070516	0.00099518	0.00062609	0.00094486	0.00199591	0.00135627	0.000771061	0.000222586		170.204	0.00124339	0.00118556	0.00099572	0.00079587	0.00092222	0.00133639	0.00054821	0.00099519	0.00086572	0.0008636	0.000975187	0.000233139	7.37249e-05
170.62	0.00026496	0.00033774	0.00043093	0.00028903	0.00035957	0.000254	0.00015857	0.00034261	0.00012557	0.00044432	0.00025311	0.000296401	0.000100353	3.02577e-05		170.62	0.00065928	0.00150619	0.00259083	0.00118594	0.00072398	0.00227182	0.00127436	0.00075874	0.00096247	0.00060192	0.00101306	0.00212747	0.00130634	0.000678899	0.000195981		170.62	0.0012969	0.00118632	0.00109055	0.00061362	0.00107828	0.00129018	0.00053613	0.00104782	0.000915	0.00085618	0.000991098	0.000261463	8.26818e-05
171.035	0.00030457	0.00029286	0.00039464	0.00035165	0.00039574	0.00025494	0.00015558	0.00031413	0.00013252	0.00047362	0.00023362	0.000300352	0.000103222	3.11226e-05		171.035	0.00080117	0.0016278	0.00262626	0.00106255	0.00083657	0.002471	0.00132742	0.00064508	0.00089638	0.00060996	0.00094981	0.00220016	0.00133785	0.000722503	0.000208569		171.035	0.00131925	0.00120756	0.0010523	0.00058489	0.00102542	0.00144833	0.00068034	0.00107479	0.00088732	0.00077803	0.00100582	0.000277109	8.76295e-05
171.45	0.00030888	0.00022357	0.00042739	0.00031497	0.00043023	0.00029196	0.00018732	0.00026721	0.00014101	0.0004935	0.00025434	0.000303671	0.000108548	3.27283e-05		171.45	0.00082238	0.00146833	0.00260848	0.00116693	0.00079073	0.0025565	0.00119033	0.00065361	0.00110825	0.00065331	0.00089803	0.00254542	0.00137186	0.000760379	0.000219503		171.45	0.00142289	0.00135649	0.00087824	0.00054964	0.0009779	0.00152774	0.0007328	0.00106177	0.000939	0.00075127	0.00101977	0.000323085	0.000102169
171.865	0.00027623	0.00021234	0.00056155	0.00029762	0.00044707	0.00032359	0.00023793	0.00026833	0.00013432	0.00050158	0.00025367	0.000319475	0.000130293	3.92849e-05		171.865	0.00074804	0.00148686	0.00288129	0.00114714	0.00081499	0.00247872	0.00124815	0.00069276	0.00110306	0.00049381	0.00091117	0.00286795	0.00140616	0.000854007	0.000246531		171.865	0.00130101	0.00116102	0.00107968	0.00057724	0.00108554	0.00154573	0.0006603	0.00111129	0.00087361	0.00080001	0.00101954	0.00029565	9.34927e-05
172.28	0.00026817	0.00023253	0.00053128	0.00032864	0.00045484	0.00033639	0.00016742	0.00025405	0.00020019	0.00044196	0.00021158	0.00031155	0.000118882	3.58443e-05		172.28	0.00089271	0.00159478	0.00305979	0.00118934	0.00067396	0.00270098	0.00139905	0.00075916	0.00098524	0.00046176	0.00091268	0.00269434	0.00144365	0.000887651	0.000256243		172.28	0.00119562	0.00113557	0.00096221	0.00054025	0.00105606	0.00165235	0.00066766	0.00098999	0.00090217	0.000869	0.000997088	0.000304657	9.63411e-05
172.695	0.00023599	0.0002302	0.00037336	0.00029709	0.00049494	0.00031819	0.00012817	0.00026764	0.00017029	0.00033742	0.00026565	0.00028354	9.98445e-05	3.01043e-05		172.695	0.00079349	0.00148509	0.00289681	0.00103055	0.00061242	0.00251427	0.00147675	0.00066709	0.00089837	0.00048522	0.00101611	0.0028836	0.00139665	0.000883882	0.000255155		172.695	0.00137777	0.00099282	0.0009281	0.00071168	0.00122235	0.00178806	0.00052272	0.0010697	0.00096032	0.00078403	0.00103575	0.000360497	0.000113999
173.11	0.00022174	0.00025288	0.00026371	0.00030215	0.00046555	0.0002979	0.00018969	0.00021834	0.00015761	0.00034119	0.0003046	0.000274124	8.39891e-05	2.53237e-05		173.11	0.00078755	0.00169708	0.00292064	0.00109858	0.00070043	0.00246492	0.00115731	0.0007092	0.00090485	0.00050305	0.0009518	0.0029876	0.00140692	0.000894254	0.000258149		173.11	0.001308	0.00116924	0.00099458	0.00059557	0.00103925	0.00174595	0.00056365	0.00101077	0.00102542	0.00067289	0.00101253	0.000356164	0.000112629
173.526	0.00026419	0.00026294	0.00028962	0.00028305	0.00048553	0.00046409	0.0002073	0.00023557	9.302e-05	0.0003976	0.000329	0.000301083	0.000114165	3.44221e-05		173.526	0.00080794	0.00165419	0.00259482	0.00112267	0.00072297	0.00257102	0.00138795	0.00064965	0.00097055	0.00049768	0.00094995	0.00260583	0.00137794	0.000795546	0.000229654		173.526	0.00124509	0.00123296	0.00095393	0.00059148	0.00124209	0.00169104	0.00063144	0.00111563	0.00101867	0.00062561	0.00103479	0.000349144	0.000110409
173.941	0.0002741	0.00029786	0.0003352	0.00025569	0.00052644	0.00035432	0.00018004	0.00034038	9.769e-05	0.00034171	0.00033536	0.000303526	0.000108585	3.27396e-05		173.941	0.00062229	0.00158283	0.00278399	0.00120482	0.00076897	0.00286442	0.00141524	0.00061386	0.00103851	0.00053107	0.00100469	0.00263508	0.00142215	0.000869393	0.000250972		173.941	0.0012982	0.0011825	0.00088373	0.00072243	0.00117515	0.00182958	0.00066501	0.00115324	0.00101166	0.00070698	0.00106285	0.000351801	0.000111249
174.356	0.00029732	0.00028108	0.00032462	0.00025719	0.00041232	0.00033008	0.00017745	0.00034198	0.00018561	0.00033967	0.00031353	0.000296441	6.91433e-05	2.08475e-05		174.356	0.00062631	0.00140772	0.00293626	0.00111484	0.00095317	0.00300268	0.00148337	0.00071134	0.00106589	0.00055185	0.00095427	0.00252315	0.00144424	0.000882	0.000254611		174.356	0.00137328	0.00120992	0.00090464	0.00074443	0.00149811	0.0019662	0.00067632	0.00113236	0.00102116	0.00078492	0.00113113	0.000399514	0.000126337
174.771	0.00029716	0.00031688	0.00032476	0.00027984	0.00046686	0.00045761	0.00022628	0.00026366	0.00019553	0.00035077	0.00033282	0.000319288	8.43962e-05	2.54464e-05		174.771	0.00066431	0.00159495	0.00267101	0.00107272	0.00082409	0.0031392	0.00138658	0.00063654	0.0011569	0.00069877	0.00089215	0.00240064	0.00142816	0.000855031	0.000246826		174.771	0.00128232	0.0013751	0.00102316	0.00072353	0.00133962	0.00215988	0.000778	0.00122194	0.00085534	0.00081863	0.00115775	0.00042967	0.000135874
175.186	0.00027336	0.0002879	0.00033014	0.00028604	0.00041722	0.00030473	0.00015773	0.00024173	0.0002541	0.00035146	0.00047219	0.000306964	8.55742e-05	2.58016e-05		175.186	0.00077174	0.00160324	0.00264621	0.00126189	0.0007139	0.0031851	0.00141629	0.00067306	0.00112314	0.00053214	0.0009675	0.0022252	0.00142662	0.00084657	0.000244384		175.186	0.00123946	0.00114712	0.00097119	0.00072202	0.00137622	0.00214135	0.00060806	0.00093455	0.00093272	0.0007371	0.00108098	0.00044313	0.00014013
175.601	0.00026967	0.00028196	0.00026197	0.00025614	0.00048155	0.00029801	0.00018304	0.00023038	0.00021104	0.00039357	0.00047361	0.000303722	0.000101372	3.05649e-05		175.601	0.0006325	0.00158181	0.00265072	0.00114262	0.00077191	0.00309043	0.00157659	0.00058346	0.00122888	0.00056763	0.00118394	0.00233826	0.00144573	0.000843514	0.000243501		175.601	0.00143686	0.00119592	0.00085429	0.00063223	0.00135626	0.00247578	0.00061722	0.00099823	0.00083475	0.00077637	0.00111779	0.000555344	0.000175615
176.016	0.00035603	0.00030614	0.00034841	0.00022478	0.00049366	0.00030326	0.00020999	0.00030911	0.00016116	0.00046061	0.00042467	0.000327075	0.000104609	3.15407e-05		176.016	0.00068776	0.001521	0.00279141	0.00098843	0.00083537	0.00314248	0.00155754	0.00057749	0.00119367	0.00060205	0.00128865	0.00240389	0.00146581	0.000870279	0.000251228		176.016	0.00146624	0.00131469	0.00086893	0.00064456	0.00126493	0.00248042	0.00054779	0.00095541	0.00081996	0.00072267	0.00110856	0.000569572	0.000180115
176.431	0.000293	0.00028545	0.00028977	0.00027702	0.00049279	0.00037334	0.000165	0.00024998	0.00014486	0.00044271	0.00040018	0.000310373	0.000108376	3.26767e-05		176.431	0.00064385	0.00158268	0.00254898	0.00086386	0.00077255	0.00307183	0.00134273	0.00061	0.00120372	0.00056204	0.00116806	0.00245462	0.00140208	0.000849358	0.000245188		176.431	0.00132984	0.00133573	0.00097948	0.00068385	0.00136298	0.00238642	0.00053996	0.00095312	0.00083696	0.0006864	0.00110947	0.000536937	0.000169794
176.847	0.00033957	0.00029274	0.00026889	0.00027277	0.00045063	0.00039614	0.00013366	0.00022302	0.00019856	0.0004292	0.00039477	0.000309086	0.000101937	3.07351e-05		176.847	0.00062905	0.00168302	0.00279771	0.00092291	0.00071866	0.00311318	0.00142508	0.00058501	0.00106695	0.00055224	0.0012137	0.00217052	0.0014065	0.000872678	0.000251921		176.847	0.00120782	0.00140419	0.00094464	0.00076994	0.001328	0.00232008	0.0005596	0.00099283	0.00083497	0.00076421	0.00111263	0.000501413	0.000158561
177.262	0.00035509	0.0002983	0.00031319	0.00029095	0.00051658	0.00024605	0.0001852	0.00021229	0.00013984	0.00038989	0.00037438	0.000301978	0.000106397	3.208e-05		177.262	0.00069489	0.00175105	0.00262976	0.00097564	0.00079583	0.0030795	0.00149213	0.00053104	0.00092107	0.00053552	0.00109692	0.00209148	0.0013829	0.000842363	0.000243169		177.262	0.00128958	0.00137409	0.0008835	0.00075232	0.0011236	0.00229026	0.00052974	0.00113835	0.00089717	0.00083595	0.00111146	0.000486748	0.000153923
177.677	0.00031471	0.00034411	0.0003132	0.00029622	0.00052773	0.00024734	0.0001779	0.00024563	0.00014982	0.00044658	0.00029046	0.000304882	0.000108958	3.2852e-05		177.677	0.00067834	0.00162397	0.00262112	0.00097474	0.0008106	0.00315442	0.00135669	0.00048572	0.00110562	0.00049816	0.00110124	0.00182077	0.00135262	0.00083369	0.000240666		177.677	0.00131123	0.00131104	0.00096092	0.00071619	0.00126696	0.00212542	0.00052672	0.00121013	0.00076831	0.00076866	0.00109656	0.00045894	0.00014513
178.092	0.00034626	0.00026099	0.00032409	0.00026595	0.00048918	0.00024471	0.00015328	0.00026636	0.00014792	0.00033505	0.00030933	0.000285738	9.43994e-05	2.84625e-05		178.092	0.00056255	0.00157843	0.00266523	0.00097408	0.00075492	0.00296136	0.00136469	0.00063636	0.00103625	0.00050141	0.00104638	0.00188158	0.00133027	0.000808598	0.000233422		178.092	0.00119752	0.00138049	0.00103628	0.00072338	0.00127262	0.00201263	0.00067486	0.00104627	0.00068435	0.00074374	0.00107721	0.000418317	0.000132284
178.507	0.00030313	0.00028444	0.00028297	0.00024856	0.00048338	0.00032484	0.00019167	0.00028838	0.00016376	0.000475	0.00031219	0.000305302	9.91612e-05	2.98982e-05		178.507	0.00067784	0.00170057	0.00257956	0.00103367	0.00087389	0.00303562	0.0014178	0.00064286	0.00116626	0.00057434	0.0011408	0.00185201	0.00139127	0.000778692	0.000224789		178.507	0.00116291	0.00134782	0.00086855	0.00073434	0.00115924	0.00226553	0.0007329	0.00099517	0.00072027	0.0007591	0.00107458	0.000473089	0.000149604
178.922	0.00036865	0.00032816	0.00020301	0.0002677	0.00045395	0.0002511	0.00025981	0.00021757	0.00016925	0.00054806	0.00034295	0.000310019	0.000113942	3.43548e-05		178.922	0.0005828	0.00182573	0.00288692	0.00106806	0.00074254	0.00313063	0.00152556	0.0006447	0.00103873	0.00052125	0.00123173	0.00162389	0.00140188	0.000861546	0.000248707		178.922	0.00126826	0.00125977	0.00084288	0.00076445	0.00099735	0.00229066	0.00068949	0.00110752	0.00073812	0.00066889	0.00106274	0.000486741	0.000153921
179.337	0.00036341	0.00034552	0.00034007	0.00025795	0.00039117	0.00023529	0.00012702	0.00028803	0.00018616	0.00049445	0.00026772	0.000299708	0.000101903	3.0725e-05		179.337	0.00066326	0.00179374	0.00318848	0.0010564	0.00080225	0.00322187	0.00145068	0.00062251	0.00092699	0.00064102	0.00122927	0.00162703	0.00143529	0.000912721	0.00026348		179.337	0.00127579	0.00140911	0.00087879	0.00069067	0.00097596	0.0022298	0.00062483	0.00101951	0.00069374	0.00077638	0.00105746	0.000485193	0.000153432
179.752	0.0003361	0.0002731	0.00041808	0.00025469	0.0005085	0.00032756	0.00014848	0.00029621	0.00016863	0.0005641	0.00031958	0.000328639	0.000127904	3.85646e-05		179.752	0.00068902	0.00158362	0.00308834	0.00108039	0.00078035	0.00287297	0.00141272	0.00058564	0.00106087	0.00066553	0.00114271	0.00158758	0.00137915	0.000823486	0.00023772		179.752	0.00125716	0.00140532	0.00082719	0.00070197	0.00096953	0.0022696	0.0007257	0.00106216	0.00081708	0.00067398	0.00107097	0.00048653	0.000153854
180.168	0.00038087	0.00035173	0.00048371	0.0002667	0.00048462	0.00031582	0.00019559	0.00027526	0.00020157	0.00057497	0.00026729	0.000345285	0.000123989	3.7384e-05		180.168	0.00058046	0.00172257	0.00325606	0.00100786	0.00081181	0.00335756	0.00140623	0.0006706	0.00106913	0.00058279	0.0011851	0.00149166	0.00142849	0.000949002	0.000273953		180.168	0.00124785	0.0012937	0.00077359	0.00069547	0.00110542	0.00226902	0.00064626	0.00104709	0.00078844	0.00066041	0.00105273	0.000491352	0.000155379
180.583	0.0003607	0.00038438	0.00044201	0.00023947	0.0004576	0.00031375	0.00020327	0.00035575	0.00013541	0.00052496	0.00030343	0.000338248	0.000115647	3.4869e-05		180.583	0.00069883	0.00153354	0.00326332	0.00105455	0.00084509	0.00352243	0.00122237	0.00051615	0.00101576	0.00042556	0.00115098	0.00146273	0.00139261	0.000994924	0.00028721		180.583	0.00125457	0.00142647	0.00086188	0.00073693	0.0011799	0.00214026	0.00066204	0.00106343	0.00079825	0.00074317	0.00108669	0.000449355	0.000142098
180.998	0.00027839	0.00034881	0.00039251	0.00025229	0.00048847	0.00031948	0.00017253	0.00032378	0.00011259	0.00057739	0.00035286	0.000329009	0.00013115	3.95432e-05		180.998	0.00066975	0.00184095	0.00295367	0.00100963	0.00063643	0.00345627	0.00130231	0.00067179	0.00098145	0.00050916	0.00103623	0.0017558	0.00140195	0.000947377	0.000273484		180.998	0.00129576	0.00128214	0.00087753	0.00081966	0.00124447	0.00207867	0.00060454	0.00112723	0.00077038	0.00077044	0.00108708	0.000426883	0.000134992
181.413	0.00031595	0.00029002	0.00030629	0.00033032	0.00055344	0.00026825	0.0001793	0.00041582	0.00015925	0.0005595	0.00040252	0.000343696	0.000130841	3.945e-05		181.413	0.00065786	0.00181877	0.0033659	0.00087594	0.00074521	0.00327601	0.00140973	0.00062544	0.00088187	0.00063483	0.00112648	0.00173557	0.00142947	0.000974432	0.000281294		181.413	0.00132813	0.00144529	0.00080211	0.00080982	0.00135076	0.00186262	0.00066283	0.00104412	0.00073037	0.00070447	0.00107405	0.000404043	0.00012777
181.828	0.00039344	0.00030936	0.00031978	0.00028417	0.0004731	0.00036387	0.00018647	0.00034303	0.00020752	0.00054243	0.00030292	0.000338735	0.000104438	3.14892e-05		181.828	0.00057914	0.00171748	0.00306323	0.00089977	0.00078773	0.00314212	0.00159164	0.00059589	0.00103438	0.00047387	0.00129597	0.00163515	0.00140136	0.000901606	0.000260271		181.828	0.00117352	0.00165618	0.00086999	0.00075056	0.00112679	0.00199957	0.00069171	0.00110363	0.00082481	0.00072212	0.00109189	0.000432599	0.0001368
182.243	0.00032425	0.00029202	0.00034712	0.00028712	0.00052835	0.00035351	0.00024156	0.00040434	0.00022067	0.00052203	0.00043787	0.000359895	0.000103675	3.12592e-05		182.243	0.00057303	0.00175069	0.00271864	0.00104562	0.00070547	0.00291101	0.00160519	0.0006064	0.00089803	0.00058967	0.00113558	0.00157974	0.00134326	0.000802319	0.00023161		182.243	0.00118269	0.00176963	0.00099316	0.00081007	0.00107602	0.00204133	0.00066725	0.00108158	0.00098429	0.00071691	0.00113229	0.000444063	0.000140425
182.659	0.00027088	0.00024578	0.00043984	0.00025652	0.00040247	0.00039749	0.0002625	0.00032579	0.0002024	0.00058157	0.00040411	0.000344486	0.000111887	3.37351e-05		182.659	0.00050564	0.00189149	0.00255619	0.00117449	0.00071234	0.00287354	0.00156458	0.0006499	0.00099807	0.00056253	0.0010552	0.0016389	0.00134857	0.000778701	0.000224792		182.659	0.00134652	0.00168941	0.0009016	0.00079096	0.00118696	0.0018745	0.00077697	0.00096426	0.0010929	0.00074219	0.00113663	0.000392696	0.000124181
183.074	0.00026775	0.00034647	0.00033994	0.00027473	0.00052993	0.00042321	0.0001915	0.0004309	0.00018595	0.00063719	0.00043721	0.000369525	0.000139552	4.20766e-05		183.074	0.00066295	0.00180938	0.00267269	0.00125081	0.00079028	0.00303084	0.00162374	0.00069526	0.0010577	0.00058542	0.00111615	0.00172944	0.00141872	0.000791808	0.000228575		183.074	0.00134511	0.0017375	0.00090103	0.00067683	0.00112521	0.0018233	0.00069581	0.00108383	0.00090822	0.00077323	0.00110701	0.000410372	0.000129771
183.489	0.00039936	0.00032932	0.00030384	0.00026537	0.00058461	0.00035261	0.00012188	0.00047301	0.000189	0.00063717	0.00030139	0.000359778	0.000156229	4.71048e-05		183.489	0.00068081	0.0016678	0.00269211	0.00112131	0.00079126	0.00314464	0.00157614	0.00071313	0.0010133	0.00056035	0.00125811	0.00175098	0.00141416	0.000811776	0.000234339		183.489	0.0012468	0.00161955	0.00085769	0.00077065	0.00101599	0.00178156	0.00062578	0.00094387	0.00081518	0.00080925	0.00104863	0.000382794	0.00012105
183.904	0.00033339	0.00027269	0.00035252	0.00023539	0.0005113	0.00041605	0.00019929	0.00039753	0.00021069	0.00070913	0.00027935	0.000356121	0.0001509	4.54981e-05		183.904	0.00067881	0.00163027	0.00258986	0.00109782	0.00089512	0.00318431	0.00153516	0.00076289	0.00098191	0.0004196	0.00125318	0.00172008	0.00139575	0.000809199	0.000233596		183.904	0.00128077	0.00165476	0.00100148	0.00085003	0.00099311	0.00179873	0.00060585	0.00092484	0.0008422	0.00084504	0.00107968	0.000382169	0.000120852
184.319	0.00027838	0.00023576	0.00037073	0.00023583	0.00046366	0.00037369	0.00016937	0.00033652	0.00023024	0.00071685	0.00029441	0.000336858	0.000151012	4.55317e-05		184.319	0.00081127	0.0015588	0.0027245	0.00110689	0.00070224	0.00332222	0.00165562	0.00063704	0.00114182	0.00048938	0.00132294	0.00187246	0.00144543	0.000860315	0.000248351		184.319	0.00121528	0.00160301	0.00092341	0.00081041	0.00099226	0.00181521	0.000653	0.00107611	0.00085368	0.00073529	0.00106777	0.000378324	0.000119637
184.734	0.0002793	0.00025818	0.00037764	0.00029018	0.00042263	0.00033517	0.00018799	0.0004426	0.00020008	0.00067963	0.00037548	0.000349898	0.000137793	4.15462e-05		184.734	0.00064378	0.00170168	0.00264101	0.00114133	0.00078276	0.00336963	0.00176777	0.00069896	0.00091567	0.00050419	0.00116284	0.0016828	0.0014177	0.000870034	0.000251157		184.734	0.00128025	0.00163968	0.00086261	0.00093616	0.00086145	0.0021331	0.00062077	0.00125405	0.00082931	0.00063378	0.00110512	0.000480151	0.000151837
185.149	0.00037054	0.00021445	0.00037923	0.0003471	0.0004053	0.00036523	0.00011619	0.0004809	0.00021018	0.00064045	0.00029843	0.000348	0.000141872	4.2776e-05		185.149	0.0006304	0.0017774	0.00247949	0.00133379	0.00086032	0.00333558	0.00157775	0.0007434	0.00103209	0.00059165	0.00108741	0.0018444	0.00144114	0.000823988	0.000237865		185.149	0.00113589	0.00166963	0.00081053	0.00095735	0.00088755	0.00203953	0.00058061	0.00115959	0.00078122	0.00063346	0.00106554	0.000464098	0.000146761
185.564	0.00034583	0.00021722	0.00029233	0.00029584	0.0004005	0.00039193	0.00015718	0.00041274	0.0001906	0.00080014	0.00030955	0.000346715	0.000172882	5.2126e-05		185.564	0.00060823	0.00176618	0.00262733	0.00118407	0.0008495	0.00342307	0.00178164	0.00072641	0.00090044	0.00045713	0.00107304	0.00187362	0.00143922	0.000892418	0.000257619		185.564	0.00120813	0.00158574	0.0008136	0.00086211	0.00085232	0.00217484	0.00069296	0.00105124	0.000762	0.00073452	0.00107375	0.000472801	0.000149513
185.98	0.00027407	0.00023714	0.0003852	0.00030164	0.00056355	0.00040165	0.00018076	0.00035386	0.00017719	0.00068488	0.00028388	0.000349438	0.000156648	4.72311e-05		185.98	0.00064458	0.00160606	0.00275071	0.00126475	0.00084949	0.0033972	0.0016279	0.00073099	0.00103163	0.00045853	0.00106111	0.00179173	0.00143456	0.00088025	0.000254106		185.98	0.00125413	0.00154759	0.0007454	0.00082171	0.00105636	0.00211413	0.00065622	0.00110557	0.00090854	0.00075395	0.00109636	0.000448564	0.000141849
186.395	0.00029242	0.00021644	0.00037897	0.0003197	0.00052431	0.00039326	0.00023073	0.00040456	0.00018407	0.00064466	0.00031882	0.000355267	0.000136892	4.12743e-05		186.395	0.00067872	0.00146337	0.00288613	0.00105794	0.00073521	0.00345017	0.00178914	0.00066202	0.0010642	0.00046124	0.00118844	0.00201877	0.00145461	0.000933075	0.000269355		186.395	0.00112551	0.00134218	0.00076332	0.00078524	0.00097084	0.00228071	0.00057637	0.00106469	0.00081195	0.00072917	0.001045	0.000488553	0.000154494
186.81	0.00023713	0.00022375	0.00031731	0.00032721	0.00038175	0.00034989	0.00028999	0.00042461	0.00014161	0.00069366	0.00037374	0.000341877	0.00014206	4.28326e-05		186.81	0.00077807	0.0015061	0.00270088	0.00105833	0.00076009	0.00347747	0.00157339	0.00069569	0.00093249	0.00052164	0.00124169	0.00240288	0.00147073	0.000925372	0.000267132		186.81	0.00101744	0.00141865	0.00075853	0.00073543	0.0009284	0.002358	0.00063895	0.00099711	0.00082919	0.00076183	0.00104435	0.000510964	0.000161581
187.225	0.0002859	0.00021358	0.00039481	0.00032192	0.00050945	0.00026688	0.00022922	0.00045415	0.00019368	0.00067841	0.00034656	0.000354051	0.000146767	4.42518e-05		187.225	0.00081558	0.0017838	0.00277432	0.00114853	0.00087732	0.00350618	0.00136201	0.00074094	0.00115906	0.0005592	0.00115371	0.00241418	0.00152457	0.000917201	0.000264773		187.225	0.00104323	0.00148491	0.00081923	0.00076711	0.00096731	0.00257894	0.0006048	0.000936	0.00096651	0.00071157	0.00108796	0.00057593	0.000182125
187.64	0.00026888	0.00027238	0.00030762	0.00026723	0.00051247	0.0003087	0.0001773	0.00045552	0.00019409	0.00051377	0.00025089	0.000320805	0.000119117	3.59152e-05		187.64	0.00076289	0.00167633	0.00281676	0.00119293	0.00085589	0.00343802	0.00138953	0.00083341	0.00108139	0.00053285	0.00102233	0.00235946	0.00149682	0.000909908	0.000262668		187.64	0.00101167	0.00137517	0.0008082	0.00078578	0.00102473	0.00277663	0.00072418	0.00101789	0.00096206	0.00071928	0.00112056	0.000613903	0.000194133
188.055	0.00027804	0.0002188	0.00032412	0.00028122	0.00034477	0.00030435	0.00024509	0.00038755	0.00019072	0.00056589	0.00030611	0.000313333	0.000100715	3.03667e-05		188.055	0.00076261	0.00164229	0.00309422	0.00109065	0.00083377	0.00356109	0.0013268	0.00067184	0.00136133	0.00062735	0.00118351	0.00226583	0.00153511	0.000959807	0.000277072		188.055	0.00094125	0.00130291	0.00086487	0.00077296	0.00115775	0.00276563	0.00060577	0.00112656	0.00083908	0.00092353	0.00113003	0.000609321	0.000192684
188.47	0.00032532	0.00023562	0.00027512	0.00028407	0.00028174	0.00030389	0.00023348	0.00042649	0.00020638	0.00073522	0.00032095	0.000329844	0.000146716	4.42364e-05		188.47	0.00077936	0.0019366	0.00285919	0.00115149	0.0007775	0.0034229	0.00128644	0.00073159	0.00137871	0.00066105	0.00113287	0.00230058	0.00153486	0.000905242	0.000261321		188.47	0.00108751	0.00124863	0.00086711	0.00074805	0.00115235	0.00265274	0.00060141	0.00115731	0.00095836	0.00074099	0.00112145	0.000578343	0.000182888
188.886	0.00027151	0.000237	0.00037791	0.00027035	0.00041478	0.00025656	0.00026266	0.00044194	0.00018398	0.00077284	0.00037349	0.000351184	0.00016185	4.87996e-05		188.886	0.00085695	0.00199331	0.00288406	0.00117973	0.0008683	0.00330119	0.00132033	0.00075306	0.00167708	0.00055845	0.00110652	0.00232591	0.00156874	0.00088455	0.000255348		188.886	0.00107488	0.00127594	0.00096757	0.00061433	0.00108821	0.00279662	0.00074812	0.00117089	0.00087524	0.00082116	0.0011433	0.000614819	0.000194423
189.301	0.0003196	0.00029694	0.00030649	0.00017993	0.00036393	0.00026656	0.00024391	0.00037909	0.00022275	0.00078817	0.00035227	0.000338149	0.000161388	4.86602e-05		189.301	0.00077457	0.00177662	0.00308834	0.00119655	0.00084759	0.00346816	0.00136195	0.00066912	0.00170162	0.00056656	0.00118295	0.00242299	0.00158809	0.000953351	0.000275209		189.301	0.00104885	0.00151228	0.0008062	0.00055197	0.00105673	0.00287262	0.00074947	0.00111513	0.00088288	0.00067701	0.00112731	0.000670406	0.000212001
189.716	0.00030998	0.0003411	0.00040171	0.00022301	0.00037669	0.00028794	0.00023052	0.00029305	0.00019266	0.00071844	0.00039909	0.000343108	0.000143163	4.31651e-05		189.716	0.00081234	0.0017475	0.00318948	0.00096503	0.00080353	0.00313683	0.00138651	0.00064756	0.00165626	0.00047823	0.00109314	0.00270592	0.00155186	0.000964573	0.000278448		189.716	0.00115575	0.00143659	0.0008157	0.00064135	0.0011542	0.00297211	0.00061086	0.00112453	0.00091927	0.00072798	0.00115583	0.000690818	0.000218456
190.131	0.0003796	0.00022707	0.00029639	0.00028145	0.00043724	0.00032328	0.00024281	0.00031406	0.0002265	0.00070007	0.0005033	0.000357434	0.000143304	4.32079e-05		190.131	0.00082342	0.00160668	0.00318759	0.00109674	0.00081731	0.00327713	0.00120105	0.00055217	0.00177623	0.00054621	0.00109796	0.00267323	0.00155464	0.000980724	0.000283111		190.131	0.00103504	0.00149046	0.000842	0.0006828	0.00109597	0.00299869	0.00072865	0.0012408	0.00083962	0.00088667	0.00118407	0.000683349	0.000216094
190.546	0.00035943	0.00029905	0.00033054	0.00019931	0.00040037	0.00027561	0.00022575	0.00034283	0.00019171	0.00068543	0.00049964	0.000346334	0.000144618	4.36041e-05		190.546	0.00081273	0.00188032	0.0032068	0.00126837	0.00083951	0.00343664	0.00144328	0.00055469	0.00177629	0.00053969	0.00104459	0.0025721	0.00161458	0.000993855	0.000286901		190.546	0.00094757	0.00134214	0.00098055	0.00075112	0.00120672	0.00288348	0.0007079	0.00104829	0.00079261	0.00086352	0.00115239	0.000640262	0.000202469
190.961	0.00034013	0.00022937	0.00031611	0.00022338	0.00035441	0.00041586	0.00019174	0.0003901	0.00018378	0.00063304	0.00055444	0.000348396	0.000145722	4.39369e-05		190.961	0.0008496	0.00185116	0.00328717	0.00126346	0.00081444	0.00357797	0.00146882	0.00065486	0.00172453	0.00054587	0.00114958	0.00255534	0.00164523	0.00101101	0.000291855		190.961	0.00100795	0.00129996	0.0010535	0.00078734	0.00116354	0.00288642	0.00072912	0.00110841	0.00077165	0.00079339	0.00116013	0.000636571	0.000201301
191.376	0.00039609	0.00025418	0.00035745	0.00029721	0.00047049	0.00040278	0.00020503	0.00032546	0.00020909	0.00068125	0.00038585	0.000362262	0.000135012	4.07078e-05		191.376	0.00082947	0.00179928	0.00317406	0.00116768	0.0007458	0.0040662	0.00143321	0.00073368	0.00163031	0.00053386	0.00100312	0.00264116	0.00164649	0.00110536	0.00031909		191.376	0.00102602	0.00148178	0.00092931	0.00067583	0.00118604	0.00280658	0.0008262	0.00109594	0.00088863	0.00075407	0.00116704	0.000621332	0.000196483
191.791	0.00037347	0.00026543	0.00034987	0.00027836	0.00048296	0.00031937	0.00023072	0.00031329	0.00014393	0.00076297	0.00038834	0.000355337	0.000161615	4.87286e-05		191.791	0.00082846	0.00162054	0.00335571	0.00124822	0.00094149	0.00427836	0.00142158	0.00069315	0.00152224	0.00051417	0.00104497	0.00262877	0.0016748	0.00115789	0.000334254		191.791	0.00116924	0.0013318	0.00089945	0.00059028	0.00112866	0.00264866	0.00072359	0.00119082	0.00083505	0.00073182	0.00112494	0.000587575	0.000185808
192.207	0.00033594	0.00031768	0.00043135	0.00031582	0.00041151	0.000332	0.0002259	0.00028018	0.0001791	0.00089351	0.0003626	0.000371417	0.000187919	5.66596e-05		192.207	0.00085758	0.00173455	0.00311216	0.00139259	0.00080466	0.00438225	0.00135491	0.00063433	0.00161499	0.00051871	0.00113683	0.00292646	0.00170583	0.00117837	0.000340165		192.207	0.00100972	0.00133305	0.00100137	0.00060139	0.00117186	0.00231108	0.00071701	0.0012359	0.00082627	0.00079494	0.00110026	0.000486006	0.000153689
192.622	0.00036737	0.00028795	0.00040343	0.00022315	0.00047346	0.00030957	0.00022245	0.00037738	0.00023686	0.00090897	0.00034728	0.000377988	0.000193296	5.82808e-05		192.622	0.00101599	0.0017817	0.0031858	0.00127903	0.00084664	0.00430023	0.00131551	0.00061915	0.0015909	0.00060875	0.00114817	0.00296389	0.00172131	0.00115853	0.000334438		192.622	0.00094528	0.00138749	0.00099307	0.00071037	0.0010856	0.00222186	0.00069452	0.00121819	0.0008521	0.00077893	0.00108874	0.000455859	0.000144155
193.037	0.00037745	0.00019656	0.00037498	0.00028084	0.00038841	0.00028481	0.00017625	0.00038707	0.00020281	0.00079958	0.00031221	0.000343725	0.000170814	5.15024e-05		193.037	0.00104947	0.00188938	0.00286421	0.00153133	0.00084821	0.00431288	0.00130662	0.00078617	0.00170018	0.00053287	0.00133683	0.00269987	0.00173817	0.00108132	0.00031215		193.037	0.00106865	0.00151544	0.0011609	0.00080184	0.00115154	0.00239328	0.00084553	0.00108734	0.00084224	0.00081413	0.00116809	0.00048398	0.000153048
193.452	0.00044664	0.00023913	0.00035077	0.00025006	0.00039964	0.00033188	0.00024863	0.0002455	0.00016784	0.00072743	0.00031966	0.000338835	0.000151919	4.58053e-05		193.452	0.00099552	0.00187368	0.00291771	0.00159759	0.00092812	0.00419835	0.00147056	0.00071609	0.0015313	0.00052076	0.00136919	0.00241878	0.00171147	0.00104105	0.000300525		193.452	0.00105505	0.00142196	0.00100716	0.00072258	0.00107315	0.00206907	0.00072462	0.00124767	0.00085833	0.00084161	0.00110212	0.00040612	0.000128426
193.867	0.00044397	0.00033896	0.00037353	0.00022689	0.00034185	0.00031547	0.00026492	0.00026829	0.00019542	0.00067563	0.0002369	0.000334712	0.000134159	4.04505e-05		193.867	0.00098295	0.00178468	0.00285587	0.00144103	0.00092855	0.00401637	0.00135224	0.00063284	0.00185149	0.00058023	0.00127411	0.00222652	0.00166057	0.000993693	0.000286855		193.867	0.0012625	0.00171189	0.00104955	0.00082861	0.00110739	0.00232756	0.00065806	0.00152521	0.00091665	0.0008261	0.00122135	0.000507878	0.000160605
194.282	0.00036501	0.00036471	0.00031666	0.00023923	0.00032205	0.00035766	0.0002372	0.00023883	0.00014577	0.00073266	0.00028525	0.00032773	0.000150539	4.53894e-05		194.282	0.00099146	0.00171361	0.00296933	0.00146191	0.00094796	0.0040061	0.0013037	0.00074654	0.00169732	0.0005832	0.00121457	0.00229703	0.00166106	0.000997316	0.0002879		194.282	0.00117003	0.00169762	0.00108897	0.00092942	0.00096917	0.00216039	0.00069974	0.00141035	0.00085274	0.00090574	0.00118842	0.000448459	0.000141815
194.697	0.00045487	0.00034982	0.00042304	0.00022442	0.00041906	0.00030795	0.00024969	0.00030274	0.00019434	0.00085811	0.00036445	0.000377135	0.000180403	5.43934e-05		194.697	0.00095999	0.00199285	0.00301129	0.00153712	0.00088978	0.00416789	0.00126735	0.00068656	0.00157826	0.000655	0.00117694	0.00224178	0.0016804	0.0010449	0.000301636		194.697	0.00113999	0.00180262	0.00107213	0.00092619	0.00090578	0.00255517	0.00066061	0.00161045	0.00102374	0.0008668	0.00125635	0.000572604	0.000181073
195.113	0.00042938	0.00027828	0.00038303	0.00021772	0.00040789	0.00037793	0.00027643	0.00031725	0.00018418	0.00078334	0.0004038	0.000369021	0.000159639	4.81329e-05		195.113	0.00093964	0.002029	0.00321624	0.00157541	0.00092242	0.00424097	0.00114596	0.00071181	0.00173107	0.0006882	0.00111296	0.00219074	0.0017087	0.00108522	0.000313277		195.113	0.00135905	0.00180879	0.00106484	0.0007591	0.00097877	0.00272034	0.00071254	0.00159038	0.00113903	0.00084688	0.00129797	0.000613858	0.000194119
195.528	0.00040937	0.00035286	0.00043017	0.00025938	0.00042179	0.00033077	0.00029212	0.00028936	0.00018873	0.00074857	0.00037727	0.000372763	0.000145132	4.3759e-05		195.528	0.00105732	0.00195163	0.00319509	0.00169282	0.00111693	0.00388006	0.00129443	0.0006572	0.00173914	0.0005884	0.00106376	0.00211933	0.00169634	0.000994252	0.000287016		195.528	0.00126662	0.00179515	0.00118331	0.00084997	0.00113349	0.00256307	0.00069	0.00155042	0.00092875	0.00079627	0.00127571	0.000568231	0.000179691
195.943	0.00027721	0.00039871	0.00036819	0.00028265	0.00038071	0.00033637	0.00026104	0.00031552	0.00019672	0.00071986	0.00033647	0.000352132	0.000135349	4.08093e-05		195.943	0.00115558	0.00198154	0.0034686	0.00166959	0.00105865	0.00367548	0.00107899	0.00077204	0.00189928	0.00072109	0.00094635	0.00187654	0.00169198	0.000984494	0.000284199		195.943	0.00121241	0.00187775	0.00116259	0.00078429	0.00121156	0.00218873	0.00071393	0.0014203	0.00089718	0.00081542	0.00122842	0.000486228	0.000153759
196.358	0.00024166	0.00037781	0.00033447	0.00028348	0.00032554	0.00034984	0.00023237	0.00030199	0.0002578	0.00076837	0.00039363	0.000351542	0.000148098	4.46531e-05		196.358	0.00108628	0.00203168	0.00319807	0.00170852	0.00103655	0.0038351	0.0010703	0.00070273	0.00180981	0.00066493	0.00084279	0.0017047	0.00164096	0.000995319	0.000287324		196.358	0.00130782	0.00175814	0.00124807	0.00083839	0.00115888	0.00227228	0.00065416	0.00180781	0.00093064	0.00071025	0.00126864	0.000531283	0.000168007
196.773	0.00033684	0.00039506	0.00032293	0.00026185	0.00038917	0.00029774	0.00027699	0.00031669	0.00019603	0.00082659	0.00045298	0.000370261	0.000166837	5.03033e-05		196.773	0.00095329	0.00205962	0.003375	0.00171687	0.00108203	0.00387401	0.00105501	0.00077764	0.00160532	0.00062801	0.00098051	0.00180346	0.00165923	0.001024	0.000295603		196.773	0.00140398	0.00168688	0.00117393	0.00082073	0.00102922	0.00204799	0.00067824	0.00171313	0.00106886	0.00077765	0.00124006	0.000457833	0.00014478
197.188	0.0002199	0.00031014	0.00027127	0.00023676	0.00045527	0.00027412	0.00026984	0.00027812	0.00023076	0.00086552	0.00036074	0.000342949	0.000185881	5.60451e-05		197.188	0.00107167	0.00192675	0.00309071	0.00165619	0.00089962	0.00363888	0.00108534	0.00090113	0.00161504	0.00072719	0.00093413	0.00198555	0.00162768	0.000922299	0.000266245		197.188	0.00129974	0.00161458	0.00107976	0.00067634	0.00116385	0.00209666	0.00073578	0.00134227	0.00103609	0.00076051	0.00118056	0.000438151	0.000138556
197.603	0.00031068	0.0003311	0.00024998	0.00025719	0.00049453	0.00028296	0.00028476	0.00030549	0.00020739	0.00083706	0.00031695	0.000352554	0.000176275	5.31488e-05		197.603	0.00110305	0.00199775	0.00305164	0.00202521	0.00097297	0.00366324	0.00116332	0.00088931	0.00156042	0.00059533	0.00114401	0.00205244	0.00168489	0.000923245	0.000266518		197.603	0.00127951	0.00170293	0.00118008	0.00085089	0.00113786	0.00201771	0.00064716	0.00137692	0.00089241	0.00079953	0.0011885	0.000427479	0.000135181
198.018	0.00033559	0.00036955	0.00027252	0.00031047	0.0004104	0.00028973	0.00024277	0.00028801	0.00020952	0.0008736	0.00035992	0.000360189	0.000179896	5.42406e-05		198.018	0.00110454	0.00197228	0.00282285	0.00195486	0.00083873	0.00371226	0.00127648	0.00081536	0.0015663	0.00061512	0.0012498	0.00194021	0.00165573	0.000901468	0.000260231		198.018	0.00142629	0.0017582	0.00111653	0.00081632	0.00096348	0.00207358	0.00079189	0.00170098	0.00087104	0.00083429	0.00123526	0.000469411	0.000148441
198.434	0.00035677	0.00039709	0.00029335	0.00032358	0.00053901	0.00029914	0.00028929	0.00032969	0.00025253	0.00073925	0.00041774	0.000385222	0.000141612	4.26975e-05		198.434	0.00102578	0.00209051	0.00259557	0.00210884	0.00076551	0.00385328	0.00126811	0.00086345	0.00149489	0.00061653	0.0010785	0.00218786	0.0016624	0.000943677	0.000272416		198.434	0.00119385	0.00181152	0.00125067	0.00089199	0.00107975	0.00213109	0.00071345	0.00151919	0.00077524	0.00071516	0.00120819	0.000483765	0.00015298
198.849	0.00036847	0.00035986	0.00033632	0.00026067	0.00051332	0.00031331	0.00028038	0.0003132	0.00026428	0.00073227	0.00045313	0.000381383	0.000140038	4.22231e-05		198.849	0.00109084	0.00201222	0.00261584	0.00229307	0.00092792	0.0036884	0.00128008	0.00091801	0.00154729	0.00071637	0.00116893	0.00247608	0.00172792	0.000897601	0.000259115		198.849	0.00109967	0.00184579	0.00119756	0.00097101	0.00116951	0.00223287	0.00072235	0.00144029	0.00072142	0.00089286	0.00122933	0.000488531	0.000154487
199.264	0.00034839	0.00033587	0.00025828	0.00026016	0.00040835	0.00035392	0.00031204	0.00030072	0.00020002	0.00076053	0.00036854	0.000355165	0.000146647	4.42159e-05		199.264	0.00103422	0.00181715	0.00291791	0.00253685	0.00098055	0.00355295	0.00135884	0.00087956	0.00137638	0.00071453	0.00119891	0.00251728	0.00174043	0.000922273	0.000266237		199.264	0.00114529	0.00193826	0.00122887	0.00091542	0.0010184	0.00208217	0.00060642	0.00151398	0.00079884	0.00071286	0.00119605	0.00050443	0.000159515
199.679	0.00033292	0.00044086	0.00025567	0.00025947	0.00033375	0.00028985	0.00021799	0.00040732	0.00024401	0.00082129	0.00036216	0.000360481	0.000168084	5.06793e-05		199.679	0.00106387	0.00175535	0.00323898	0.00258778	0.0009851	0.00334501	0.00134963	0.000835	0.00145437	0.00072504	0.00123208	0.00210239	0.00172288	0.000906438	0.000261666		199.679	0.00102226	0.0018188	0.00133002	0.00098809	0.00101931	0.00190464	0.00065367	0.00162024	0.00084272	0.00078743	0.00119872	0.000444523	0.000140571
200.094	0.00040645	0.00032334	0.00030409	0.00026849	0.00038848	0.00030446	0.00027012	0.00035764	0.00036559	0.0009065	0.00039073	0.000389626	0.000178035	5.36795e-05		200.094	0.00116166	0.00175768	0.00280225	0.00253908	0.00101243	0.0031722	0.00136909	0.00082824	0.00157346	0.00065503	0.00132042	0.00213987	0.00169428	0.000807177	0.000233012		200.094	0.00109016	0.00201006	0.00122111	0.00087525	0.0010207	0.00202342	0.00073546	0.00136128	0.00090473	0.0007941	0.00120363	0.000468799	0.000148247
200.509	0.00036757	0.00036736	0.00032138	0.00029432	0.00033865	0.00036669	0.00027907	0.00043542	0.00023109	0.00079043	0.00042844	0.000383675	0.000148007	4.46259e-05		200.509	0.00111994	0.00188782	0.00285171	0.00226428	0.00091948	0.00305709	0.00138581	0.00091295	0.00147033	0.00068441	0.00149426	0.00238027	0.00170236	0.000784791	0.00022655		200.509	0.00103269	0.00185681	0.00120263	0.00103119	0.00102525	0.00239902	0.00068014	0.00129454	0.00084197	0.00078748	0.00121517	0.000530339	0.000167708
200.924	0.00031172	0.00032544	0.00032739	0.00022524	0.00036621	0.00030141	0.00031262	0.00042405	0.00017685	0.00080436	0.00038257	0.000359805	0.000162504	4.89969e-05		200.924	0.00128039	0.00191928	0.00280562	0.00187235	0.00098618	0.00324328	0.00143472	0.00091248	0.00144616	0.0007745	0.00121176	0.00238515	0.00168932	0.000779598	0.00022505		200.924	0.0011616	0.0016322	0.00130737	0.0009514	0.00100232	0.00259435	0.00058858	0.00123383	0.00081098	0.00082858	0.00121112	0.000568421	0.000179751
201.339	0.00028677	0.00042464	0.0002518	0.00023337	0.00027717	0.00034847	0.00024481	0.0004503	0.00018955	0.00081444	0.00041988	0.000358291	0.000174592	5.26414e-05		201.339	0.00131385	0.00190864	0.00286318	0.00157183	0.00093762	0.00334722	0.00154392	0.000822	0.00132862	0.00072785	0.00124142	0.00237102	0.00166476	0.000819119	0.000236459		201.339	0.00111732	0.00133813	0.00104894	0.00095194	0.00098311	0.00243315	0.00064145	0.00141121	0.00083567	0.00091083	0.00116717	0.000498903	0.000157767
201.755	0.00032803	0.00046154	0.00027319	0.00023348	0.00031737	0.00038754	0.0002764	0.00039802	0.00027186	0.00092319	0.00037144	0.000385642	0.000190719	5.75038e-05		201.755	0.00114482	0.00194416	0.00275636	0.00161491	0.00110822	0.00339582	0.00154098	0.0008793	0.00141004	0.00070445	0.00108845	0.00239341	0.00166508	0.000816377	0.000235668		201.755	0.00120875	0.00170146	0.0010088	0.00097825	0.0008836	0.00232787	0.00064747	0.00137753	0.00079437	0.00076846	0.00116966	0.000515087	0.000162885
202.17	0.00039789	0.00037884	0.00030167	0.00024021	0.00039722	0.00029812	0.00022157	0.0003635	0.00022796	0.00102386	0.00039649	0.000386121	0.000222689	6.71432e-05		202.17	0.00127161	0.00211109	0.00281308	0.0015563	0.00105293	0.00353252	0.00142461	0.00090254	0.00149283	0.00071834	0.00112131	0.00230565	0.0016919	0.000842518	0.000243214		202.17	0.00126143	0.00162864	0.0011224	0.00084479	0.00095438	0.00225356	0.00054743	0.00150393	0.00082881	0.00083375	0.00117791	0.000502801	0.000159
202.585	0.0003908	0.00043408	0.00035154	0.0002731	0.00041293	0.00030084	0.00027518	0.00042461	0.00029856	0.00097686	0.00038494	0.000411222	0.000196922	5.93742e-05		202.585	0.0012249	0.00209928	0.00296423	0.00161614	0.00098734	0.00336176	0.00147202	0.00097485	0.00156725	0.00071095	0.00119608	0.0021276	0.00169187	0.000812931	0.000234673		202.585	0.00123607	0.00143019	0.0010697	0.00088761	0.00099034	0.00210272	0.00060327	0.00153145	0.00085382	0.00082547	0.00115306	0.000438652	0.000138714
203	0.0004603	0.00057973	0.00031429	0.0002013	0.00039914	0.00039329	0.00022336	0.00040836	0.00020888	0.00098358	0.0003315	0.00040943	0.000222461	6.70746e-05		203	0.00126416	0.00209984	0.00289438	0.00138078	0.00089629	0.00345887	0.00156065	0.00097548	0.00134259	0.00068103	0.00099543	0.00204281	0.00163269	0.000846802	0.000244451		203	0.0012127	0.00153943	0.00122067	0.00094384	0.00097815	0.0021146	0.00057057	0.00158846	0.00077557	0.00086805	0.0011812	0.000459591	0.000145335
203.415	0.00040341	0.00058586	0.00031966	0.0002438	0.00035032	0.00033781	0.00031171	0.00039579	0.0002013	0.00112454	0.00037706	0.000422842	0.000252742	7.62045e-05		203.415	0.00123732	0.00227057	0.0033614	0.00146534	0.0009714	0.00379836	0.00165965	0.00104118	0.00129279	0.00069438	0.00121234	0.00209839	0.00175859	0.000965637	0.000278755		203.415	0.00133619	0.00159763	0.00119179	0.00087866	0.00086059	0.00222402	0.00062823	0.00171318	0.0007489	0.00105213	0.00122313	0.000500453	0.000158257
203.83	0.00039971	0.00055683	0.00038935	0.00024595	0.00031628	0.0002709	0.00032214	0.00033472	0.0001864	0.00108311	0.00040067	0.000409642	0.000243656	7.3465e-05		203.83	0.00129858	0.00218023	0.00343897	0.0014799	0.00095742	0.00383834	0.00167403	0.00099166	0.00119888	0.0007034	0.00114836	0.00208656	0.00174969	0.000988985	0.000285495		203.83	0.00149662	0.00166685	0.00106254	0.00093599	0.00094856	0.00208512	0.00060294	0.00191168	0.00093262	0.00111189	0.00127548	0.000486077	0.000153711
204.245	0.00037145	0.00066701	0.00035684	0.00024373	0.00029281	0.00029279	0.00033013	0.00034532	0.00019051	0.00101582	0.00034604	0.000404768	0.000235591	7.10333e-05		204.245	0.00119683	0.00224947	0.00382962	0.00144833	0.00076071	0.00403765	0.00172536	0.00102345	0.00137437	0.00068259	0.00111329	0.0020541	0.00179131	0.00110658	0.000319442		204.245	0.00134123	0.0015603	0.00106292	0.00101142	0.00116998	0.00209658	0.00065382	0.00175538	0.00084821	0.00098538	0.00124852	0.000442456	0.000139917
204.661	0.00039874	0.00062575	0.00033769	0.00028169	0.0002573	0.00028611	0.00032626	0.00034622	0.00021856	0.00098936	0.00032954	0.000399747	0.000222652	6.7132e-05		204.661	0.00117206	0.00204057	0.00357129	0.0014112	0.00092164	0.00401898	0.00160034	0.0009965	0.00125009	0.00064419	0.00114261	0.00215176	0.00174344	0.00105647	0.000304977		204.661	0.00138463	0.00138662	0.00120364	0.0009745	0.0011941	0.00188613	0.00052567	0.00172722	0.00103988	0.0010746	0.0012397	0.000387137	0.000122423
205.076	0.00033408	0.00049714	0.00045243	0.00022332	0.00031336	0.00035643	0.00032345	0.00038277	0.00026233	0.00105085	0.00038625	0.000416583	0.000224284	6.7624e-05		205.076	0.00134184	0.00209767	0.0039487	0.00145435	0.00094195	0.00439903	0.00145887	0.00086802	0.00131044	0.00061215	0.00113148	0.0024198	0.00183203	0.00120531	0.000347943		205.076	0.0013853	0.0015209	0.00124128	0.00110148	0.00109373	0.0019641	0.00056391	0.00159358	0.00104684	0.0010608	0.00125719	0.000382028	0.000120808
205.491	0.00033777	0.0005213	0.00051834	0.00021621	0.00035811	0.00031879	0.00034218	0.00032328	0.0003098	0.00087911	0.00034688	0.000406525	0.000179996	5.42707e-05		205.491	0.00118747	0.00202427	0.00398921	0.00137885	0.00095889	0.00442448	0.00150065	0.00082253	0.00117015	0.00084313	0.00119472	0.00251867	0.00183442	0.00121419	0.000350507		205.491	0.00124875	0.00159006	0.00117748	0.00097766	0.00110827	0.00210832	0.00054619	0.00171658	0.00097868	0.00104446	0.00124965	0.000444819	0.000140664
205.906	0.00034483	0.00057105	0.00048179	0.00024162	0.00027199	0.00034016	0.00031387	0.00032268	0.00025882	0.00108998	0.00030242	0.000412655	0.000245195	7.3929e-05		205.906	0.00111102	0.00213604	0.00360795	0.00134484	0.00095987	0.00430292	0.00146329	0.0009375	0.001399	0.00080088	0.00122152	0.00252566	0.00181754	0.00112443	0.000324595		205.906	0.00126506	0.00159012	0.00115019	0.00094431	0.00130238	0.00199171	0.0006296	0.00173195	0.00108838	0.00097631	0.001267	0.000406544	0.000128561
206.321	0.00036543	0.00038862	0.00046499	0.00029603	0.00039389	0.00032957	0.00027384	0.00031529	0.00020647	0.00094225	0.00029013	0.000387865	0.000196568	5.92674e-05		206.321	0.00107281	0.00212245	0.00352251	0.00131045	0.00092891	0.00424872	0.00151298	0.00092272	0.00147157	0.0006437	0.00127888	0.00250286	0.00179488	0.00111423	0.000321651		206.321	0.00123363	0.00162727	0.00123982	0.00088945	0.00120349	0.00185687	0.00067489	0.00181147	0.0010847	0.00088679	0.00125084	0.000401164	0.000126859
206.736	0.00035749	0.00042929	0.00040057	0.0002501	0.00029762	0.00032528	0.0002954	0.00039907	0.0002086	0.00088133	0.00032561	0.000379124	0.000179219	5.40366e-05		206.736	0.00105603	0.00210123	0.00349391	0.00148688	0.00091485	0.0041668	0.00152066	0.0009711	0.001356	0.00058129	0.00124847	0.00257608	0.00178944	0.00110163	0.000318013		206.736	0.00144734	0.00137444	0.00131899	0.00095709	0.00132224	0.00192598	0.00060941	0.00195325	0.00099997	0.00077448	0.00126832	0.000446884	0.000141317
207.151	0.0002907	0.00041094	0.00030324	0.00025666	0.00039418	0.00039531	0.00033553	0.00034141	0.00022927	0.00084018	0.00031215	0.000373597	0.000165099	4.97792e-05		207.151	0.00130775	0.00191865	0.00331467	0.00149229	0.00107925	0.00406368	0.00151082	0.00097229	0.00145429	0.00056845	0.00111858	0.00226584	0.00175555	0.00101586	0.000293253		207.151	0.00134818	0.00141743	0.00127686	0.00098139	0.00133468	0.00197093	0.0005892	0.00182608	0.00104286	0.00083562	0.00126232	0.000424144	0.000134126
207.566	0.00029936	0.00041309	0.00031398	0.00027133	0.00038642	0.00027011	0.00022588	0.00042205	0.00026306	0.00072139	0.00039471	0.000361944	0.000137206	4.13693e-05		207.566	0.00122468	0.00203148	0.00322788	0.00160332	0.00110552	0.00405106	0.00143285	0.00086584	0.00157921	0.00055008	0.00118025	0.00226925	0.00176012	0.00100974	0.000291488		207.566	0.0012955	0.001241	0.00124794	0.00097468	0.00124739	0.00184994	0.00052471	0.00206419	0.00096504	0.00075236	0.00121627	0.000464796	0.000146981
207.982	0.00030594	0.00030588	0.00028712	0.00023912	0.00028572	0.00032838	0.00028207	0.00050726	0.00022185	0.00078243	0.00030957	0.000350485	0.000160975	4.85359e-05		207.982	0.00123058	0.00214797	0.00350861	0.00166212	0.00093255	0.00455177	0.00156985	0.00086223	0.00146743	0.00058042	0.00142685	0.00237199	0.00185936	0.00115455	0.00033329		207.982	0.0012778	0.00132414	0.00117973	0.00105581	0.00119301	0.00193346	0.00065705	0.00172831	0.00098812	0.00078494	0.00121224	0.000390193	0.00012339
208.397	0.00029604	0.0002987	0.00038344	0.00018204	0.00026948	0.0002235	0.00030692	0.00048084	0.00021868	0.00087704	0.0002932	0.000348171	0.00019353	5.83515e-05		208.397	0.00112368	0.00199589	0.00362462	0.00146768	0.00103348	0.00475043	0.00152266	0.00111924	0.00157906	0.00063169	0.00129113	0.00224869	0.00186569	0.00119052	0.000343673		208.397	0.00145162	0.00139358	0.00112522	0.00108749	0.0010752	0.00189161	0.00066584	0.00164654	0.00103288	0.00081471	0.00121847	0.00037574	0.00011882
208.812	0.00028512	0.00034066	0.00035495	0.00025556	0.00032404	0.00023473	0.00034126	0.00049392	0.0002069	0.00109437	0.00040739	0.000394445	0.000245788	7.4108e-05		208.812	0.00112222	0.00196714	0.00366178	0.00150783	0.0011034	0.00444805	0.00150417	0.00096962	0.00151276	0.0006701	0.00110536	0.0023164	0.00182407	0.00114474	0.000330459		208.812	0.00131837	0.00157916	0.00123826	0.00102176	0.00105422	0.00184652	0.00067155	0.00171267	0.00100624	0.00079114	0.00122399	0.000390341	0.000123437
209.227	0.00026506	0.00037545	0.00031536	0.00022176	0.00026866	0.00024147	0.00025427	0.00037726	0.00021689	0.00119445	0.00038029	0.00037372	0.000279169	8.41726e-05		209.227	0.00100973	0.00191645	0.00402003	0.00143279	0.00111991	0.0041823	0.00155491	0.00119552	0.00174164	0.00064296	0.00102887	0.00218456	0.00183581	0.00114153	0.000329532		209.227	0.00121096	0.00184426	0.00128599	0.00110769	0.00119099	0.00166041	0.00077157	0.00188855	0.00107009	0.00087846	0.0012909	0.000385639	0.00012195
209.642	0.00024707	0.00028106	0.00035408	0.00026928	0.00029558	0.00022007	0.00023992	0.00039402	0.00024249	0.00101569	0.00041844	0.000361609	0.000226645	6.83362e-05		209.642	0.00103069	0.0017227	0.0043055	0.00151767	0.00109978	0.00406052	0.00168011	0.00098688	0.00161144	0.00057951	0.00117832	0.00203801	0.00181759	0.00117533	0.000339289		209.642	0.00135461	0.00191508	0.00130079	0.00110877	0.0011818	0.00183024	0.00080301	0.00189122	0.00099618	0.00090977	0.00132915	0.000414411	0.000131048
210.057	0.00031146	0.00033035	0.0003128	0.000216	0.00031842	0.00036235	0.00027687	0.00026307	0.00026175	0.00109923	0.00048186	0.000384924	0.000246652	7.43683e-05		210.057	0.00093501	0.0017736	0.00411564	0.00162168	0.00095026	0.00404307	0.00206753	0.00116076	0.0016276	0.00052956	0.00112957	0.00203047	0.00183206	0.00114854	0.000331554		210.057	0.00121456	0.001847	0.001219	0.00108454	0.00108704	0.00192171	0.00077001	0.00188297	0.00117257	0.00089853	0.00130979	0.000420128	0.000132856
210.472	0.00030709	0.00036505	0.00029515	0.00023481	0.00035046	0.00029609	0.00031875	0.00033956	0.00025039	0.0010865	0.00040146	0.000385937	0.000237304	7.15499e-05		210.472	0.00105398	0.00179356	0.00416371	0.00146745	0.00099563	0.0036865	0.00203405	0.00101129	0.00188826	0.0005905	0.0012802	0.00208028	0.00183712	0.0010846	0.000313097		210.472	0.00120467	0.00171742	0.0012437	0.00115625	0.00117051	0.00185934	0.00086203	0.00195315	0.00103169	0.00087236	0.00130711	0.000395751	0.000125148
210.887	0.00023114	0.00033988	0.0002775	0.00030498	0.00037653	0.00030828	0.00018331	0.00038322	0.00024583	0.00143609	0.0004637	0.000413678	0.000348082	0.000104951		210.887	0.00099671	0.00179003	0.00392244	0.00146984	0.00093824	0.00337096	0.00212394	0.00109379	0.0019394	0.00062705	0.00120608	0.00201894	0.00179145	0.000994	0.000286943		210.887	0.00104213	0.00180626	0.0012915	0.00104282	0.0013058	0.00171787	0.00068566	0.0018992	0.00097191	0.00087213	0.00126353	0.000418665	0.000132394
211.303	0.00027817	0.00042753	0.00046683	0.00033139	0.00028725	0.00030445	0.00028008	0.00040095	0.00023136	0.00144686	0.0003407	0.000435961	0.000342731	0.000103337		211.303	0.0010432	0.00162446	0.00395961	0.00151032	0.00099111	0.00349086	0.00205611	0.00118021	0.001781	0.00056488	0.00132154	0.00191053	0.00178615	0.00100359	0.000289712		211.303	0.00110079	0.00190533	0.00129339	0.00102819	0.00145697	0.00175148	0.00063904	0.0017976	0.00091941	0.00087525	0.00127675	0.000436251	0.000137955
211.718	0.00024586	0.00037926	0.00046837	0.00030205	0.00040602	0.0002912	0.00029676	0.00029084	0.00021562	0.00144986	0.000339	0.000425895	0.000347196	0.000104684		211.718	0.00115089	0.00159959	0.00406234	0.00171812	0.00098534	0.00390441	0.00218564	0.00100046	0.00196473	0.00058676	0.0013299	0.00193575	0.00186866	0.00109331	0.000315611		211.718	0.000956	0.00176452	0.00141226	0.00110632	0.00159903	0.00150452	0.00086091	0.00197028	0.000993	0.00096664	0.00131335	0.000388894	0.000122979
212.133	0.00028095	0.00035693	0.00032961	0.00025259	0.00032997	0.00021459	0.00024367	0.00027734	0.00027795	0.00138966	0.00037314	0.000393309	0.00033407	0.000100726		212.133	0.00098759	0.00169264	0.00407892	0.00179657	0.00096169	0.00385938	0.00217461	0.0010663	0.0018591	0.00056952	0.00137089	0.00215968	0.00188141	0.00109706	0.000316695		212.133	0.00101693	0.00166182	0.00127505	0.00119536	0.00161669	0.00144767	0.00080408	0.00167369	0.00091958	0.00090896	0.00125198	0.000334144	0.000105666
212.548	0.00025299	0.00041467	0.00034832	0.0002761	0.00034359	0.00031166	0.00019441	0.00029544	0.00026738	0.00115858	0.0003433	0.000382404	0.000263984	7.95942e-05		212.548	0.00100578	0.0017973	0.00406164	0.00163369	0.00090226	0.00380009	0.00198565	0.00087982	0.00175632	0.00061559	0.00142902	0.00234286	0.00185083	0.00109822	0.000317029		212.548	0.00098709	0.00162995	0.00125738	0.00118877	0.00145962	0.0014229	0.0007229	0.00161475	0.00095448	0.0009412	0.0012179	0.000311696	9.85668e-05
212.963	0.0002836	0.00038472	0.00035915	0.00029371	0.0003894	0.00031758	0.00022736	0.00025624	0.00030474	0.0010997	0.00030269	0.000383535	0.000242748	7.31914e-05		212.963	0.00107838	0.00171257	0.00382905	0.00177704	0.00104887	0.00366485	0.00165501	0.00114564	0.00157985	0.00057957	0.00143802	0.0025333	0.00183685	0.00101477	0.00029294		212.963	0.0009489	0.00170058	0.00142988	0.0011934	0.00142039	0.00136666	0.00075756	0.00163054	0.00106732	0.00088641	0.00124016	0.000320381	0.000101313
213.378	0.0002162	0.00035029	0.00040667	0.00027252	0.00035694	0.0003589	0.00028678	0.00023764	0.00028539	0.00107453	0.00035731	0.000382106	0.000237002	7.14587e-05		213.378	0.0010873	0.00188414	0.003874	0.00194697	0.00100015	0.00339238	0.00160206	0.00116894	0.00165995	0.00055167	0.00137498	0.00265482	0.00184978	0.000995924	0.000287499		213.378	0.00092802	0.00148404	0.00148286	0.00109376	0.00160833	0.00162436	0.0007654	0.001749	0.00097489	0.00083575	0.00125464	0.000370666	0.000117215
213.793	0.00023811	0.00045292	0.00031197	0.0003105	0.00037331	0.00037457	0.00024708	0.00026082	0.00029242	0.00096367	0.00034349	0.000378987	0.000204087	6.15347e-05		213.793	0.00114678	0.00164593	0.00382941	0.00214134	0.00105003	0.00318409	0.00157438	0.00113443	0.00151732	0.00054968	0.00135971	0.00269329	0.00181887	0.000967107	0.00027918		213.793	0.0008698	0.00145337	0.00150133	0.00133304	0.00137978	0.00131223	0.00075249	0.00158811	0.00095411	0.00090961	0.00120539	0.000302221	9.55706e-05
214.209	0.00026631	0.00045996	0.00031673	0.00027867	0.00037355	0.00037522	0.00023143	0.00024529	0.00033795	0.00086366	0.0003541	0.000372988	0.000175983	5.30608e-05		214.209	0.00107717	0.00168706	0.00398745	0.00200692	0.00108063	0.00341472	0.00147719	0.00114428	0.0015317	0.00056752	0.00129135	0.00276191	0.00183566	0.00103492	0.000298756		214.209	0.00110104	0.00149385	0.00136384	0.00123057	0.00144932	0.00123404	0.00078074	0.00170287	0.00092003	0.00095113	0.00122274	0.000288876	9.13505e-05
214.624	0.0002542	0.00049068	0.00036936	0.00026121	0.00034781	0.0003006	0.00025525	0.00024196	0.00027913	0.00086453	0.00036826	0.000366635	0.000180935	5.4554e-05		214.624	0.00116305	0.00190827	0.00390032	0.00205509	0.00115382	0.00335342	0.00163856	0.00107387	0.00156621	0.00052674	0.0012881	0.00289693	0.00187703	0.00101568	0.000293203		214.624	0.00105673	0.00130667	0.00133438	0.00098849	0.00147203	0.00125765	0.00091621	0.00173583	0.00102634	0.00090375	0.00119981	0.000270307	8.54787e-05
215.039	0.00031584	0.00050492	0.00028737	0.00020884	0.00038893	0.00032251	0.00027577	0.00024602	0.0003227	0.00080455	0.00032519	0.000363876	0.000165368	4.98605e-05		215.039	0.00114392	0.00176479	0.00375368	0.00198578	0.00107634	0.00388797	0.00172849	0.00116251	0.00152211	0.00056706	0.00126045	0.00316531	0.0019182	0.0010939	0.000315781		215.039	0.00094288	0.00135484	0.00135713	0.00104835	0.0015153	0.00137619	0.0007927	0.00171835	0.00091344	0.00089717	0.00119163	0.000311971	9.86539e-05
215.454	0.00029959	0.00052863	0.00027231	0.00025754	0.00039704	0.00031939	0.00025478	0.00023581	0.00037964	0.00071853	0.00028681	0.000359097	0.00014631	4.41141e-05		215.454	0.00098101	0.00181824	0.00392115	0.0020047	0.00121315	0.00396362	0.00176573	0.00102223	0.00162859	0.00057	0.00119203	0.00328247	0.00194691	0.0011558	0.000333651		215.454	0.00085791	0.0015928	0.00123461	0.00106692	0.00152126	0.00131155	0.00077418	0.00186831	0.00109166	0.00088355	0.00122027	0.000356153	0.000112625
215.869	0.00039302	0.00046548	0.00022372	0.00030785	0.00033253	0.00028241	0.00025526	0.00026954	0.00044095	0.00058765	0.00033808	0.000354226	0.000108595	3.27425e-05		215.869	0.00106596	0.00201982	0.00413277	0.00207312	0.00117997	0.00464012	0.00166058	0.00105342	0.00169735	0.00064258	0.00121128	0.00302411	0.00203342	0.00126751	0.000365899		215.869	0.00090613	0.0015078	0.00128525	0.00120385	0.00153007	0.00134337	0.00071322	0.0019934	0.0008816	0.00088636	0.0012251	0.000391261	0.000123728
216.284	0.00034599	0.00043465	0.00026976	0.00036109	0.00030207	0.00023502	0.0002369	0.0002516	0.00037725	0.00054036	0.00040185	0.000341504	9.51887e-05	2.87005e-05		216.284	0.00106797	0.00214463	0.00408652	0.00193849	0.00125666	0.00506489	0.00163301	0.00124729	0.00174939	0.00058898	0.00116478	0.00270378	0.00205387	0.00131792	0.000380452		216.284	0.00102803	0.00137975	0.00137255	0.00116941	0.00144616	0.00125351	0.00076154	0.00185704	0.00094521	0.00095544	0.00121686	0.000316558	0.000100105
216.699	0.00028896	0.00035741	0.00029037	0.00024323	0.00033344	0.00035761	0.00021378	0.00026492	0.00036137	0.00064284	0.00034964	0.000336688	0.000113489	3.42183e-05		216.699	0.00109386	0.00213433	0.0038173	0.0020448	0.00111133	0.00507997	0.00178342	0.00123183	0.00176025	0.00063963	0.00120079	0.00300521	0.00207523	0.00129846	0.000374834		216.699	0.00086036	0.0014094	0.00139759	0.00118346	0.00146131	0.00142985	0.00075836	0.00183114	0.00115332	0.0010464	0.00125312	0.00031808	0.000100586
217.114	0.000386	0.00032046	0.00028996	0.00024186	0.00031457	0.00035215	0.00024741	0.00040418	0.00029376	0.00064446	0.00028434	0.000343559	0.000112211	3.38328e-05		217.114	0.0010835	0.00203267	0.00368205	0.00227445	0.00114177	0.00456285	0.00184372	0.0013424	0.00168658	0.00072905	0.00100614	0.00281593	0.00201676	0.00116271	0.000335647		217.114	0.00102756	0.00136408	0.00132976	0.00115193	0.00147107	0.00151585	0.0007905	0.00145663	0.00101653	0.00109883	0.00122227	0.000240724	7.61235e-05
217.53	0.00035	0.00031578	0.00023957	0.00029428	0.00033862	0.00030546	0.00023361	0.00032687	0.00032077	0.00061198	0.00034805	0.000334999	9.98408e-05	3.01031e-05		217.53	0.00109318	0.00212662	0.00365056	0.00230388	0.00130344	0.00468832	0.00177746	0.00134797	0.00174007	0.00072166	0.0012051	0.0025528	0.00204259	0.00114651	0.000330969		217.53	0.00093219	0.00163727	0.00126897	0.001135	0.00160958	0.0014168	0.00082058	0.00164165	0.00114613	0.00116786	0.0012776	0.000292384	9.24598e-05
217.945	0.00026133	0.0003825	0.00024774	0.00036846	0.00030549	0.00033226	0.00026625	0.00031282	0.00034535	0.00063705	0.00034171	0.000345542	0.00010615	3.20054e-05		217.945	0.00111884	0.00222267	0.00371108	0.0022218	0.0012488	0.0045546	0.00191848	0.00141774	0.00157251	0.00074782	0.00116184	0.00265241	0.00204572	0.00113188	0.000326746		217.945	0.00103274	0.00182572	0.00133762	0.00097629	0.00161858	0.00164621	0.00080164	0.00133701	0.00112564	0.00123192	0.00129334	0.000326546	0.000103263
218.36	0.00031038	0.00044891	0.00027635	0.00030851	0.00023914	0.00034759	0.00023998	0.00029781	0.0002923	0.00065197	0.00036924	0.000343835	0.00011836	3.56867e-05		218.36	0.00114886	0.0023102	0.00367851	0.00196651	0.00127279	0.00465787	0.00200059	0.00120287	0.0017288	0.00073072	0.00122776	0.00283277	0.00206319	0.00115971	0.00033478		218.36	0.0010361	0.00178721	0.00135077	0.00116826	0.00157874	0.00180486	0.00073145	0.00133824	0.00124607	0.00112677	0.00131685	0.000335711	0.000106161
218.775	0.00034086	0.00040257	0.00027696	0.00026305	0.00024572	0.00036032	0.00027387	0.00037304	0.0002756	0.00054194	0.00035084	0.000336797	8.57376e-05	2.58509e-05		218.775	0.00109927	0.00225779	0.00311341	0.00192014	0.00120221	0.00463109	0.00183048	0.00131121	0.00169611	0.00063009	0.00122939	0.00253411	0.00195461	0.00108751	0.000313938		218.775	0.00106983	0.00186681	0.0013992	0.00115187		0.00145814	0.00164874	0.00082677	0.00152024	0.00122924	0.00135232	0.000317311	0.000100343	3.02544e-05
219.19	0.00030092	0.00036292	0.00032988	0.00024333	0.0002597	0.00030017	0.00025251	0.00045468	0.00021746	0.00043424	0.00030173	0.000314322	7.64522e-05	2.30512e-05		219.19	0.00118404	0.0024667	0.00292463	0.0019586	0.00121178	0.00437824	0.00187882	0.00148888	0.00167113	0.00071741	0.00114158	0.00251695	0.00196156	0.0010015	0.000289109		219.19	0.00121373	0.00165552	0.0015263	0.00114475		0.00144044	0.00152181	0.00087504	0.0015583	0.0012663	0.0013558	0.000249624	7.89381e-05	2.38007e-05
219.605	0.000327	0.00040576	0.00026838	0.00033168	0.00032684	0.00030366	0.0002772	0.0003944	0.00025826	0.00052473	0.00035146	0.00034267	7.67779e-05	2.31494e-05		219.605	0.00115363	0.00233142	0.00272067	0.00201159	0.0012661	0.00430679	0.0020796	0.00159656	0.00176102	0.00069023	0.0012579	0.00239083	0.00196386	0.000945567	0.000272962		219.605	0.00134954	0.0015926	0.00150845	0.00100382		0.00149889	0.00143652	0.00088496	0.00168331	0.00133512	0.00136591	0.000264281	8.3573e-05	2.51982e-05
220.02	0.0003416	0.00037029	0.00031216	0.00030955	0.0003512	0.00025583	0.00029117	0.00030819	0.00025255	0.00050077	0.00049806	0.00034467	8.45377e-05	2.54891e-05		220.02	0.0012045	0.00231272	0.00255234	0.00197034	0.00123109	0.0043063	0.00190991	0.00154397	0.00176844	0.00075517	0.00134217	0.00211892	0.00191799	0.000911158	0.000263029		220.02	0.0012756	0.00152523	0.00150924	0.00101633		0.00139656	0.00169801	0.00085365	0.00162909	0.00121406	0.00134642	0.000282584	8.9361e-05	2.69434e-05
220.436	0.00028086	0.00027113	0.00034586	0.00028101	0.00036027	0.00030986	0.00025309	0.00033529	0.0002169	0.00054372	0.00034842	0.000322401	8.60052e-05	2.59315e-05		220.436	0.00120131	0.00243094	0.00259027	0.00175432	0.00114935	0.00469427	0.00173412	0.00175552	0.00199923	0.00078074	0.00126756	0.00213708	0.00195789	0.00101651	0.00029344		220.436	0.00123308	0.00141379	0.00138299	0.00088697		0.00131224	0.00176923	0.00098027	0.00167603	0.00123934	0.00132155	0.000286871	9.07166e-05	2.73521e-05
220.851	0.00031603	0.00032215	0.00039473	0.00033222	0.00036638	0.00025095	0.00031561	0.00029709	0.00025435	0.00055165	0.00030128	0.000336585	8.2773e-05	2.4957e-05		220.851	0.0013016	0.00241617	0.00253338	0.00184829	0.0011096	0.0051044	0.001632	0.00175918	0.00213987	0.00076167	0.00152703	0.00230199	0.00203626	0.00110553	0.000319139		220.851	0.00138346	0.00149181	0.00146215	0.00101251		0.0013694	0.00173628	0.00101902	0.00173839	0.00128348	0.0013885	0.00026191	8.28232e-05	2.49721e-05
221.266	0.00030103	0.00030701	0.00032674	0.00029869	0.00025709	0.00024939	0.00027991	0.00030317	0.00020774	0.00042894	0.00029279	0.000295682	5.52879e-05	1.66699e-05		221.266	0.00138186	0.00224909	0.00242461	0.00186176	0.00116409	0.00454789	0.0018264	0.00172878	0.00176405	0.00075778	0.00158141	0.00214098	0.00195239	0.000939265	0.000271143		221.266	0.00145928	0.00129134	0.00144689	0.00087171		0.00137182	0.00171882	0.00094049	0.00190036	0.00137394	0.00137496	0.000327031	0.000103416	3.11812e-05
221.681	0.00034213	0.00035337	0.00028871	0.00025861	0.000299	0.00026551	0.00024967	0.00029761	0.00019458	0.00055586	0.00037064	0.000315972	9.43159e-05	2.84373e-05		221.681	0.00141588	0.00222264	0.00219424	0.00184792	0.00125131	0.00492658	0.00196393	0.00202101	0.00181365	0.00085984	0.00153266	0.00210146	0.00201259	0.00100636	0.00029051		221.681	0.00132213	0.0011832	0.00148846	0.00086222		0.00117815	0.00167608	0.0009626	0.00173058	0.00146245	0.00131843	0.000300032	9.48785e-05	2.8607e-05
222.096	0.00030469	0.00031197	0.00026199	0.00032105	0.00036077	0.00029633	0.00017616	0.00026233	0.00021622	0.00061954	0.00030654	0.000312508	0.000114001	3.43725e-05		222.096	0.00129857	0.00219067	0.00213502	0.00168848	0.00124925	0.004788	0.00210936	0.00215598	0.00182618	0.00086725	0.00137146	0.00240812	0.00200736	0.000995024	0.000287239		222.096	0.0011454	0.0012226	0.00163569	0.0008665		0.00141578	0.00168777	0.0009869	0.00164234	0.00134382	0.00132742	0.000296786	9.38518e-05	2.82974e-05
222.511	0.00036535	0.00035863	0.0003384	0.00033164	0.00033988	0.0002761	0.00017647	0.00027447	0.00023403	0.00073817	0.00043229	0.000351403	0.000145958	4.4008e-05		222.511	0.00129196	0.00235639	0.00231809	0.00162312	0.0012586	0.00451358	0.00215438	0.00229465	0.00187482	0.00090092	0.00145402	0.00256791	0.0020507	0.000937277	0.000270569		222.511	0.00143893	0.00112308	0.00166568	0.00085304		0.00137084	0.0017005	0.00098368	0.00144154	0.00151715	0.00134383	0.000295693	9.35063e-05	2.81932e-05
222.926	0.00031312	0.00029316	0.00026062	0.00027435	0.00035526	0.00024094	0.00022022	0.0002783	0.00027712	0.00075261	0.00040982	0.000334138	0.000148467	4.47646e-05		222.926	0.00128612	0.00227138	0.00235542	0.001766	0.00113575	0.00468234	0.0019631	0.00224472	0.00165719	0.00084416	0.00152197	0.00251665	0.0020204	0.000986795	0.000284863		222.926	0.00135928	0.0010964	0.00170545	0.00079372		0.00122371	0.00188695	0.00115633	0.00150719	0.00137853	0.00134528	0.000329258	0.000104121	3.13935e-05
223.341	0.00028909	0.00031412	0.00034618	0.00030964	0.00034935	0.00036873	0.00022569	0.00020176	0.00023114	0.00090258	0.00045547	0.000363068	0.000193168	5.82423e-05		223.341	0.00118216	0.00235366	0.00239884	0.00183576	0.00109038	0.00477105	0.00193559	0.00211698	0.00157902	0.00078956	0.00145797	0.00306868	0.0020483	0.00106831	0.000308395		223.341	0.00140496	0.00112974	0.00165039	0.00071844		0.00154278	0.00182908	0.00094689	0.00160907	0.00141076	0.00136023	0.0003605	0.000114	3.43723e-05
223.757	0.00032803	0.00032648	0.00034423	0.00037788	0.00033872	0.00029717	0.0002687	0.00025229	0.0002432	0.00097831	0.00045171	0.000382429	0.000206368	6.22223e-05		223.757	0.0012124	0.00210316	0.00261847	0.00171766	0.00116089	0.00427155	0.00192171	0.00212193	0.00188688	0.00079485	0.00171508	0.00313483	0.00205495	0.000942732	0.000272143		223.757	0.0013148	0.00110433	0.00152148	0.00075051		0.00141375	0.00197106	0.00092589	0.00161854	0.00135691	0.00133081	0.000368931	0.000116666	3.51762e-05
224.172	0.0002904	0.00028552	0.00031627	0.00039106	0.00034667	0.00029874	0.00026728	0.00026705	0.00029581	0.00108803	0.00037968	0.000384228	0.000237174	7.15106e-05		224.172	0.00151897	0.00220106	0.00274932	0.00186642	0.00115406	0.00448839	0.00187861	0.0020948	0.00219221	0.00067657	0.00167929	0.00309939	0.00213326	0.000984858	0.000284304		224.172	0.0013103	0.00106192	0.00162883	0.00076782		0.00177246	0.00191103	0.00085335	0.00161199	0.00118324	0.00134455	0.000408857	0.000129292	3.8983e-05
224.587	0.00029611	0.00032631	0.00031325	0.00029824	0.00025684	0.00043563	0.0002229	0.00026921	0.00032896	0.00111851	0.00037368	0.000385422	0.000249799	7.53173e-05		224.587	0.00149757	0.00219945	0.00306136	0.00201643	0.00107236	0.00457464	0.0018235	0.00207641	0.0022482	0.00090923	0.00177697	0.00308951	0.00219547	0.000998859	0.000288346		224.587	0.00115135	0.00108932	0.00139781	0.00078308		0.00169578	0.00214551	0.00084474	0.00183573	0.00103228	0.00133062	0.000470676	0.000148841	4.48772e-05
225.002	0.00023377	0.00028722	0.00023155	0.00037188	0.00031924	0.00040061	0.00021651	0.00026205	0.00032015	0.00094057	0.00039622	0.000361797	0.000202803	6.11475e-05		225.002	0.00152942	0.00243279	0.00334945	0.00206356	0.00114599	0.00474581	0.0020649	0.00191142	0.00219929	0.00096029	0.00169046	0.00298803	0.00225678	0.00104081	0.000300456		225.002	0.00099451	0.00119364	0.00144335	0.00080391		0.00171244	0.00237535	0.00096607	0.00163205	0.00104998	0.00135237	0.000494643	0.00015642	4.71623e-05
225.417	0.00025436	0.00032204	0.0002103	0.00033807	0.0003922	0.00040704	0.00021088	0.00030944	0.00025225	0.00117948	0.00038749	0.000387595	0.000271859	8.19685e-05		225.417	0.00136395	0.00235398	0.00350624	0.00185076	0.00113788		0.0018724	0.00184791	0.0020616	0.00104954	0.00158753	0.00300508	0.00196699	0.000753595	0.000217544		225.417	0.00090294	0.0013728	0.00155642	0.00080681		0.00179238		0.0009816	0.00186454	0.00107276	0.00129378	0.000411581	0.000130153	3.92427e-05
225.832	0.00031992	0.00031748	0.0003157	0.00031199	0.00039259	0.00044374	0.00020174	0.00028205	0.00025865	0.00110078	0.00038808	0.000393884	0.000243734	7.34887e-05		225.832	0.00135507	0.00236914	0.00349767	0.00209639	0.00107938		0.00217715	0.00170575	0.00226564	0.00086599	0.00168499	0.00293046	0.00200251	0.000780479	0.000225305		225.832	0.0009527	0.00122059	0.00145492	0.00089952		0.00204127		0.00095326	0.00176363	0.00117799	0.00130799	0.00041582	0.000131494	3.96469e-05
226.247	0.00031761	0.00034281	0.00029644	0.00035822	0.00036844	0.00044849	0.00028207	0.00030791	0.00026018	0.0008966	0.00043141	0.000391835	0.000177392	5.34857e-05		226.247	0.00144601	0.00237257	0.00361348	0.00225093	0.00098488	0.00474779	0.00228322	0.00182086	0.00227148	0.00073701	0.00149357	0.00307234	0.00225785	0.00113147	0.000326628		226.247	0.00092045	0.00137349	0.00151836	0.00101544		0.00198065	0.00321338	0.00084826	0.00192804	0.00110608	0.00154491	0.000749893	0.000237137	7.14995e-05
226.663	0.00025546	0.00028148	0.00020621	0.0003351	0.00028999	0.00037781	0.00021741	0.00033859	0.00029367	0.0010821	0.00035125	0.000366279	0.000243484	7.34132e-05		226.663	0.00148135	0.0023619	0.00398974	0.0023098	0.00107336	0.00483014	0.00238523	0.00178152	0.00226452	0.00089122	0.0014618	0.00278787	0.00230154	0.00115358	0.000333009		226.663	0.00094643	0.00127035	0.00168078	0.00091612		0.00191511	0.00283701	0.00085345	0.00171448	0.00117457	0.0014787	0.000638214	0.000201821	6.08513e-05
227.078	0.00033687	0.00037674	0.00028993	0.00030993	0.00031555	0.00046474	0.0002583	0.00032216	0.00033891	0.00104397	0.00027358	0.000393698	0.000222753	6.71626e-05		227.078	0.00151945	0.00213353	0.00382818	0.00219252	0.00116382	0.00461064	0.00240533	0.0019867	0.00211073	0.00087781	0.00154095	0.00250165	0.00223928	0.00105976	0.000305927		227.078	0.00102962	0.00151865	0.0016554	0.00080185		0.00182399	0.00267051	0.0008629	0.00179376	0.00109009	0.00147186	0.000598051	0.00018912	5.7022e-05
227.493	0.0003014	0.00030331	0.00033848	0.00034137	0.00027865	0.0004697	0.00022799	0.00027567	0.00026281	0.00104862	0.00035932	0.000382484	0.000229942	6.933e-05		227.493	0.00140141	0.002294	0.00353263	0.00237732	0.00106799	0.00424151	0.00254152	0.00186556	0.00194503	0.00099561	0.00158027	0.00247418	0.00219309	0.000958496	0.000276694		227.493	0.00095021	0.00156187	0.00145052	0.00094315		0.00164168	0.00258103	0.00079693	0.00173371	0.00108661	0.00141619	0.000554969	0.000175497	5.29143e-05
227.908	0.00031937	0.00029912	0.00019645	0.00025606	0.00034231	0.00040322	0.00023694	0.0003356	0.00030469	0.00095429	0.00043373	0.000371071	0.000205221	6.18765e-05		227.908	0.00146899	0.0022448	0.00304247	0.00245368	0.00111991	0.00380303	0.00236216	0.00191013	0.00160462	0.0010991	0.00179503	0.00251667	0.00211838	0.00079246	0.000228763		227.908	0.00099547	0.00158918	0.00143678	0.00101017		0.0015792	0.00257754	0.00075558	0.00202605	0.00109447	0.0014516	0.000575333	0.000181936	5.48558e-05
228.323	0.00025685	0.00031077	0.00018488	0.00027804	0.00029617	0.00031625	0.00024768	0.0002632	0.00030567	0.00104607	0.0004302	0.000357798	0.000235996	7.11555e-05		228.323	0.00140656	0.00221928	0.00304499	0.00236984	0.00112754	0.00358832	0.00232408	0.00200014	0.00163477	0.00096881	0.00186017	0.0022475	0.002066	0.000753374	0.00021748		228.323	0.00092803	0.00163667	0.00165225	0.00098113		0.00136661	0.0026381	0.0007303	0.00176947	0.00112093	0.00142483	0.000581936	0.000184024	5.54854e-05
228.738	0.00029345	0.00024874	0.00023268	0.00031793	0.00034935	0.00031872	0.00020257	0.00028675	0.00029509	0.00078744	0.00038569	0.000338037	0.000157806	4.75803e-05		228.738	0.001343	0.0024049	0.00287951	0.00220936	0.00101703	0.00379236	0.00216486	0.00203644	0.00194027	0.00096521	0.00166313	0.00220455	0.00205172	0.000787276	0.000227267		228.738	0.00093984	0.00177363	0.00158446	0.00093768		0.00140627	0.00231947	0.00078478	0.00196149	0.00114687	0.00142828	0.000523835	0.000165651	4.99457e-05
229.153	0.00024628	0.0003528	0.00022432	0.00040962	0.00037728	0.00033365	0.00028465	0.00035493	0.0003063	0.0007901	0.00056021	0.000385467	0.00016167	4.87452e-05		229.153	0.00144073	0.00213249	0.00254697	0.00217807	0.00111818	0.0036143	0.00235528	0.00172679	0.00178865	0.00091754	0.00157488	0.00248441	0.00198986	0.00073089	0.00021099		229.153	0.00103635	0.00175177	0.00155263	0.00094708		0.0014048	0.00234831	0.00071617	0.00183724	0.00116877	0.00141812	0.000511498	0.00016175	4.87694e-05
229.569	0.0003003	0.00028466	0.00026423	0.00026438	0.00031167	0.00035897	0.00025731	0.00032458	0.00026192	0.00060661	0.00048768	0.000338392	0.000111038	3.34792e-05		229.569	0.00149621	0.00214351	0.00245811	0.00235306	0.00107778	0.00363364	0.00243351	0.00165859	0.00172999	0.00100558	0.00171881	0.00245439	0.0020136	0.000724743	0.000209215		229.569	0.00089068	0.00184284	0.00146387	0.00093112		0.00144199	0.00245468	0.00073647	0.00177514	0.00128493	0.00142464	0.000545703	0.000172567	5.20308e-05
229.984	0.00023155	0.00026613	0.0002692	0.00027226	0.00026517	0.00026864	0.00022092	0.00034668	0.00032384	0.00061872	0.00044816	0.000321025	0.000117226	3.5345e-05		229.984	0.00150042	0.00229606	0.00279188	0.00248667	0.00101279	0.00397684	0.00238041	0.00174331	0.00149246	0.00101209	0.00175112	0.00229566	0.00206164	0.000832933	0.000240447		229.984	0.00083913	0.00184172	0.00139179	0.00087142		0.00154374	0.00229001	0.00056575	0.00191546	0.00123258	0.00138796	0.000569027	0.000179942	5.42546e-05
230.399	0.00022582	0.00035208	0.00030711	0.00027134	0.00028393	0.00032613	0.00028508	0.00038307	0.00026605	0.00066888	0.00040787	0.000343396	0.000120539	3.63439e-05		230.399	0.00131657	0.00211501	0.00291133	0.00232273	0.00109852	0.0042485	0.00243153	0.00152038	0.00149235	0.00114239	0.00184558	0.00198679	0.00203597	0.0008894	0.000256748		230.399	0.00086888	0.0016213	0.0015206	0.00079779		0.00170188	0.00200408	0.00067103	0.00200781	0.00132802	0.00139127	0.00050863	0.000160843	4.84959e-05
230.814	0.0001898	0.00025428	0.00030039	0.00024545	0.00031029	0.00038367	0.00030034	0.00034465	0.00032134	0.00059082	0.00041572	0.000332432	0.000106378	3.20742e-05		230.814	0.00125105	0.00220962	0.00291746	0.00266555			0.00236404	0.00158097	0.00159057	0.00107824	0.0017917	0.00197425	0.00194234	0.000598679	0.000172824		230.814	0.00099348	0.0016985	0.00181171	0.00094524		0.00153911			0.00196372	0.00141827	0.00148143	0.000391944	0.000123943	3.73704e-05
231.229	0.0002806	0.00022245	0.00028657	0.00022577	0.00033169	0.0004125	0.00034402	0.0003193	0.00033367	0.00078879	0.00042892	0.000361298	0.000156009	4.70386e-05		231.229	0.00133883	0.00218659	0.00286787	0.00248859	0.00108256	0.00506984	0.00236188	0.00176582	0.00162719	0.00109057	0.00166292	0.00198791	0.00212755	0.00107872	0.000311398		231.229	0.00104876	0.00176079	0.00182516	0.00100513		0.00124858	0.00200701	0.00066833	0.00172283	0.00140912	0.00141063	0.000450033	0.000142313	4.2909e-05
231.644	0.0003323	0.00033301	0.00025783	0.00022722	0.00030817	0.00029323	0.00027236	0.00036803	0.0003216	0.0007904	0.00045393	0.000359825	0.000154918	4.67096e-05		231.644	0.00139611	0.00210212	0.00315566	0.00244313	0.00100658	0.00518145	0.00224725	0.00161222	0.0016668	0.00113444	0.0017004	0.00220753	0.00215447	0.00112548	0.000324898		231.644	0.00099121	0.00175021	0.0018612	0.00091241		0.00143557	0.00230755	0.00078247	0.00158673	0.00118918	0.00142406	0.000502564	0.000158925	4.79176e-05
232.059	0.00032866	0.00026894	0.00030798	0.00022972	0.00025976	0.00031705	0.0002216	0.0003352	0.00033399	0.0007839	0.00039474	0.000343776	0.000154692	4.66413e-05		232.059	0.00136936	0.00211776	0.00301922	0.002228	0.00121313	0.00549091	0.00221927	0.00208922	0.00159014	0.00103835	0.0014802	0.00233839	0.00218283	0.00118477	0.000342012		232.059	0.00100233	0.00167946	0.00180601	0.00090319		0.0014997	0.00232065	0.00074164	0.00158402	0.00139123	0.00143647	0.000495082	0.000156559	4.72042e-05
232.474	0.00031962	0.00031381	0.00023884	0.0002376	0.00029843	0.00032571	0.00028081	0.0002639	0.00043946	0.00085061	0.00046043	0.000366293	0.000176227	5.31346e-05		232.474	0.0014666	0.00231873	0.0028149	0.00202064	0.00114581	0.0055358	0.002392	0.00190082	0.00140839	0.00100891	0.00149961	0.002442	0.00216285	0.00120247	0.000347124		232.474	0.00109551	0.00180265	0.00168938	0.00105978		0.00131677	0.00205328	0.00070527	0.00148267	0.00147295	0.0014087	0.000415656	0.000131442	3.96312e-05
232.89	0.00025711	0.00033264	0.00021839	0.00025511	0.00032849	0.00028804	0.00026686	0.00028453	0.0004579	0.00079467	0.0004296	0.000355758	0.000163126	4.91843e-05		232.89	0.0015445	0.00244598	0.00276735	0.00198038	0.00108291	0.00504	0.00240312	0.00163491	0.00155683	0.00111108	0.00123135	0.00225118	0.00208747	0.00108388	0.000312889		232.89	0.00112	0.00171067	0.00196668	0.00122548		0.00145237	0.00215806	0.00070653	0.00144101	0.00155312	0.00148155	0.000440181	0.000139198	4.19696e-05
233.305	0.00023503	0.00033061	0.00027158	0.00022735	0.0002458	0.00021242	0.00023555	0.00030135	0.00042718	0.00065582	0.0003842	0.000320626	0.000130843	3.94507e-05		233.305	0.00148338	0.00243011	0.00286059	0.00215604	0.00121114	0.00476517	0.00243324	0.00173242	0.00155296	0.00119751	0.00159861	0.002122	0.0021286	0.000980074	0.000282923		233.305	0.00123339	0.00173093	0.00204776	0.00109147		0.00135397	0.00217856	0.00067836	0.001489	0.00155061	0.00148378	0.00046751	0.00014784	4.45753e-05
233.72	0.00025771	0.00032501	0.00021893	0.00030422	0.00027923	0.00025534	0.00023339	0.0002276	0.00040261	0.00065108	0.0003817	0.000321529	0.000125088	3.77156e-05		233.72	0.00155712	0.00244131	0.00311895	0.00224731	0.00111814	0.00448659	0.00249583	0.0016425	0.00169377	0.00116442	0.00154412	0.00229508	0.00215043	0.000946472	0.000273223		233.72	0.00111164	0.00179321	0.00187015	0.0010984		0.00140463	0.00226397	0.00077968	0.00159306	0.00156165	0.00149738	0.000455397	0.000144009	4.34204e-05
234.135	0.00030808	0.00032879	0.0002161	0.00024926	0.00027641	0.00026963	0.00024469	0.00025811	0.00035173	0.0005369	0.00048461	0.000320392	0.000102521	3.09112e-05		234.135	0.00163172	0.00229913	0.00269743	0.00228694	0.00120315	0.00431487	0.00258457	0.00158121	0.00163606	0.00120053	0.00170391	0.00204698	0.00209888	0.000855396	0.000246931		234.135	0.001206	0.00198567	0.00184256	0.00123297		0.00152825	0.00240727	0.0008796	0.00147992	0.00152546	0.0015653	0.000458595	0.00014502	4.37253e-05
234.55	0.00028147	0.00030945	0.00018348	0.00024199	0.00026878	0.00033757	0.00024016	0.00023681	0.00041947	0.00048372	0.00051066	0.000319415	0.000107514	3.24167e-05		234.55	0.00156235	0.00221543	0.0026753	0.00246766	0.00122351	0.00453316	0.00252351	0.0017196	0.0017892	0.00111243	0.00189615	0.00243224	0.00217921	0.000900991	0.000260094		234.55	0.00126093	0.00181753	0.00172028	0.00139588		0.00157855	0.00242285	0.00079233	0.00132939	0.00184584	0.00157373	0.000457678	0.00014473	4.36378e-05
234.965	0.00021703	0.00040829	0.00023591	0.00024424	0.00034625	0.00029746	0.00026217	0.00019865	0.00038294	0.00052656	0.00046732	0.000326075	0.000108813	3.28082e-05		234.965	0.00141749	0.00235003	0.00284635	0.00214792	0.00146279	0.00461809	0.00263979	0.00160723	0.0016882	0.00113305	0.0019279	0.00241185	0.00218756	0.000929718	0.000268386		234.965	0.00118015	0.00169733	0.00162368	0.00146028		0.00146499	0.00243668	0.00084296	0.0016175	0.00175947	0.00156478	0.000434709	0.000137467	4.14479e-05
235.38	0.00025079	0.00031864	0.00020417	0.00023253	0.00025958	0.00033206	0.00027212	0.0002564	0.00032922	0.00044167	0.00055889	0.000314188	0.00010372	3.12728e-05		235.38	0.00152201	0.00216883	0.00277822	0.00205096	0.00145183	0.00498318	0.00249826	0.00150493	0.00176224	0.00105343	0.00202767	0.00262289	0.00220204	0.00101846	0.000294004		235.38	0.00108547	0.00165432	0.00155551	0.00153785		0.00137239	0.00250449	0.00077159	0.0014912	0.00188422	0.00153967	0.000486	0.000153687	4.63383e-05
235.796	0.00029461	0.00030324	0.00018402	0.0001823	0.00024514	0.0003514	0.0002642	0.0003094	0.00034633	0.00039295	0.0007422	0.000328708	0.000152193	4.58879e-05		235.796	0.00139021	0.00209335	0.00269375	0.00216457	0.00143553	0.00515183	0.00224265	0.00138907	0.00180038	0.00110156	0.0019771	0.00277555	0.00218463	0.00107084	0.000309125		235.796	0.00108979	0.00163147	0.00145593	0.00145951		0.00131545	0.00238191	0.0007561	0.00142917	0.00178011	0.00147772	0.000451852	0.000142888	4.30824e-05
236.211	0.0003367	0.0003182	0.00035259	0.0002403	0.00038819	0.00033286	0.0002505	0.00027408	0.00033867	0.0003683	0.00067973	0.000352738	0.000118215	3.56432e-05		236.211	0.00135018	0.00223514	0.00276657	0.00239818	0.00153888	0.0051466	0.00209173	0.0014034	0.00181943	0.00107471	0.00214659	0.00274263	0.00222617	0.00106812	0.00030834		236.211	0.00115172	0.00143998	0.00131163	0.00142863		0.00139305	0.00265122	0.00090354	0.001382	0.00176564	0.00149193	0.000492683	0.0001558	4.69755e-05
236.626	0.00031827	0.00025248	0.00032666	0.00031975	0.0003728	0.00028696	0.00027775	0.00031138	0.00036653	0.0004239	0.00088916	0.000376876	0.00017654	5.32289e-05		236.626	0.00126857	0.00196037	0.00273841	0.00231967	0.00136965	0.00535158	0.00203312	0.00158487	0.00171196	0.00108406	0.00222337	0.00272842	0.00219784	0.00112898	0.000325909		236.626	0.0011463	0.00151279	0.00132168	0.00127492		0.00126379	0.00266487	0.00080715	0.00131757	0.00177856	0.00145418	0.000523506	0.000165547	4.99143e-05
237.041	0.00020821	0.00022989	0.00026656	0.00031893	0.00035013	0.00030605	0.00023044	0.00034409	0.00034701	0.0004998	0.00088173	0.000362076	0.000190342	5.73903e-05		237.041	0.00132914	0.00202022	0.002711	0.00224426	0.00137683	0.00522346	0.00211654	0.00164189	0.00178834	0.0010401	0.00226575	0.002844	0.00221679	0.00109219	0.000315288		237.041	0.001057	0.00179987	0.00139329	0.00128751		0.0013747	0.00235292	0.00079313	0.00137589	0.00177466	0.00146766	0.000456478	0.000144351	4.35235e-05
237.456	0.00026966	0.00033693	0.00027617	0.00030678	0.00034227	0.00031325	0.00025657	0.00033786	0.00035686	0.00051593	0.00093411	0.000386035	0.000194605	5.86756e-05		237.456	0.00152123	0.00227218	0.00260712	0.00209974	0.00136673	0.00480868	0.00212486	0.00144726	0.00164862	0.00126322	0.00194955	0.00290658	0.00216798	0.000974437	0.000281296		237.456	0.00118883	0.00188895	0.00131133	0.00125017		0.00143069	0.0023408	0.00087328	0.00140427	0.00149386	0.00146469	0.000425533	0.000134565	4.0573e-05
237.871	0.00031351	0.00027053	0.00031482	0.00027849	0.00037146	0.0002436	0.00024887	0.00033349	0.00032446	0.00066533	0.00096859	0.000393923	0.000223114	6.72713e-05		237.871	0.00178453	0.00213528	0.00258622	0.00199094	0.00138297	0.00445453	0.0019636	0.00159579	0.00168112	0.00106702	0.0020236	0.00280192	0.00212229	0.000874639	0.000252486		237.871	0.00107704	0.0018447	0.0014518	0.00123902		0.00132956	0.00231794	0.00085077	0.00149757	0.00147549	0.00145377	0.000428528	0.000135512	4.08585e-05
238.286	0.00023376	0.00028959	0.00028788	0.00035191	0.00041059	0.00029857	0.00026043	0.00031783	0.00040945	0.0007085	0.00090593	0.000406767	0.000210253	6.33938e-05		238.286	0.00154287	0.00211095	0.00258773	0.00199108	0.00136102	0.00434732	0.0018728	0.00166594	0.00159832	0.00111406	0.00175821	0.0032432	0.00209946	0.000906758	0.000261758		238.286	0.00101064	0.00205401	0.00127672	0.0013997	0.00034235	0.00134103	0.00250706	0.00086229	0.0015245	0.001579	0.00138973	0.000603493	0.000190841	5.75408e-05
238.701	0.00029661	0.00031774	0.00031164	0.0003637	0.0003161	0.00031273	0.00029221	0.0003127	0.00050249	0.00080837	0.00068376	0.000410732	0.000178045	5.36825e-05		238.701	0.0016224	0.00224316	0.00247277	0.00208935	0.00150064	0.00447103	0.00193802	0.00165465	0.00163755	0.0010822	0.00181402	0.00305936	0.0021321	0.000896094	0.00025868		238.701	0.00104752	0.00201824	0.00121242	0.00128657	0.00034514	0.00159426	0.0022683	0.0007667	0.00162097	0.00143775	0.00135979	0.000567066	0.000179322	5.40677e-05
239.117	0.00026074	0.00030445	0.0002306	0.00037237	0.00049792	0.00033171	0.00026082	0.00027848	0.00034441	0.00078132	0.00061099	0.000388528	0.000172609	5.20435e-05		239.117	0.00164271	0.00210182	0.00235534	0.00208436	0.00155469	0.00451071	0.00204829	0.00163235	0.00164641	0.001089	0.00170583	0.00319664	0.00213068	0.000913504	0.000263706		239.117	0.00130519	0.00224913	0.00133773	0.00132583	0.00047787	0.00171919	0.00239055	0.00067857	0.00164565	0.00147303	0.00146027	0.000598386	0.000189226	5.70539e-05
239.532	0.00022298	0.00027652	0.0001967	0.00036128	0.00036313	0.00028824	0.00028234	0.00038939	0.00036521	0.00083033	0.00061019	0.000380574	0.000185376	5.5893e-05		239.532	0.00196394	0.00220696	0.0024317	0.00220024	0.00143625	0.00414248	0.00195538	0.00141235	0.00159537	0.00115098	0.00172218	0.0032577	0.00212296	0.000846816	0.000244455		239.532	0.00120765	0.00219039	0.00141262	0.00107069	0.00039503	0.00186274	0.0022518	0.00080467	0.00196777	0.00138744	0.00145508	0.000611608	0.000193407	5.83145e-05
239.947	0.00020709	0.00025681	0.00021362	0.00032812	0.00038032	0.0003786	0.0002925	0.00026427	0.00035793	0.00090406	0.00043421	0.00036523	0.000192916	5.81662e-05		239.947	0.00164483	0.00197731	0.00274877	0.00236973	0.00117885	0.00401054	0.0021348	0.00139422	0.00144099	0.00111632	0.00170424	0.00330524	0.00208549	0.000890481	0.00025706		239.947	0.00125271	0.00217857	0.00151557	0.00116792	0.00033894	0.00189448	0.00234786	0.00082066	0.00173245	0.0014271	0.00146763	0.000611468	0.000193363	5.83012e-05
240.362	0.00025375	0.00035666	0.00020041	0.00036773	0.00045124	0.00032835	0.00031743	0.00028009	0.00034788	0.00095398	0.00049353	0.00039555	0.000202791	6.11437e-05		240.362	0.0017332	0.00196347	0.0028309	0.00255475	0.00101859	0.00406067	0.00200241	0.00142856	0.00153958	0.00095319	0.00153303	0.00298149	0.00204999	0.000907841	0.000262071		240.362	0.0014104	0.00219882	0.00136513	0.00114468	0.00038273	0.00187398	0.00222277	0.00073654	0.00165625	0.00164214	0.00146334	0.000593054	0.00018754	5.65455e-05
240.777	0.0002898	0.00035932	0.00016401	0.00030532	0.00052766	0.00029768	0.00030939	0.00027344	0.0003517	0.00103577	0.00047746	0.000399232	0.000232804	7.01931e-05		240.777	0.00172657	0.00209133	0.00306803	0.00244542	0.00122637	0.00448682	0.00193363	0.00146596	0.00163658	0.00113583	0.00151507	0.00302404	0.0021463	0.000972363	0.000280697		240.777	0.00136039	0.0022882	0.00153016	0.00101086	0.00045749	0.00193167	0.00214402	0.00086785	0.00169314	0.00174469	0.00150285	0.000583624	0.000184558	5.56464e-05
241.192	0.00026614	0.00030592	0.00018072	0.00031787	0.00051464	0.00024374	0.0002853	0.00022186	0.00033764	0.00100592	0.00054277	0.000383865	0.000235074	7.08773e-05		241.192	0.00155003	0.00213219	0.00339436	0.00254384	0.00132181	0.00458065	0.00199787	0.00144505	0.00175299	0.00110086	0.00143158	0.00315668	0.00220066	0.00104163	0.000300693		241.192	0.00121418	0.00228312	0.00161972	0.00101377	0.00038418	0.00174201	0.00212114	0.00095122	0.0016905	0.00163445	0.00146543	0.0005753	0.000181926	5.48527e-05
241.607	0.00023436	0.0003277	0.00015387	0.00029709	0.00044643	0.00024566	0.00033698	0.00020175	0.00037917	0.00081664	0.00056074	0.000363672	0.000189322	5.70828e-05		241.607	0.0015861	0.00204854	0.0036597	0.00252337	0.00122318	0.00469115	0.00179272	0.00148884	0.00193834	0.0009848	0.0014379	0.00320961	0.00221535	0.00111229	0.000321092		241.607	0.00125545	0.00241745	0.00170925	0.00111829	0.00040539	0.00184391	0.00198053	0.00073442	0.0016285	0.00173427	0.00148275	0.000604878	0.000191279	5.76728e-05
242.023	0.00022342	0.00033677	0.00018305	0.00030178	0.00046492	0.00024123	0.00034762	0.0001992	0.00040397	0.00061262	0.00051403	0.000348055	0.000138897	4.18792e-05		242.023	0.00151739	0.00213967	0.00419525	0.00236499	0.0012717	0.0049934	0.00167483	0.00161993	0.00187477	0.00099603	0.00157246	0.00331564	0.00229467	0.00123734	0.00035719		242.023	0.00137595	0.00248179	0.00176546	0.00114166	0.00039621	0.00182903	0.00209171	0.00083817	0.00171343	0.00194204	0.00155755	0.000623678	0.000197224	5.94654e-05
242.438	0.00020725	0.00026704	0.00024419	0.00024957	0.00040417	0.00027706	0.00031515	0.00021494	0.00036867	0.00051204	0.0004273	0.000317035	9.84272e-05	2.96769e-05		242.438	0.00172716	0.00211583	0.00397473	0.00256825	0.00130681	0.00463015	0.00179312	0.00142167	0.00181502	0.00099798	0.00154252	0.00316941	0.00225522	0.00112489	0.000324728		242.438	0.00136516	0.00243668	0.00169158	0.00106747	0.00036122	0.00174023	0.00187086	0.00073079	0.00202602	0.00205237	0.00153424	0.000647489	0.000204754	6.17356e-05
242.853	0.00024093	0.00028181	0.0001756	0.00025202	0.00045888	0.00026626	0.00028742	0.00023135	0.00033675	0.00052738	0.00045743	0.000319621	0.000112451	3.39052e-05		242.853	0.00142668	0.00217539	0.00404576	0.00289015	0.00141239	0.00493981	0.00198402	0.00154765	0.00187492	0.00096092	0.00160092	0.00330654	0.0023471	0.00120776	0.00034865		242.853	0.0014412	0.00240281	0.00169651	0.00109796	0.00036922	0.00151866	0.00190329	0.00083284	0.00202843	0.00215747	0.00154484	0.000632186	0.000199915	6.02766e-05
243.268	0.00025617	0.00031343	0.00015726	0.00024081	0.00031491	0.00026855	0.00028615	0.00019184	0.00035871	0.00060782	0.00035	0.00030415	0.000118149	3.56233e-05		243.268	0.0014701	0.00211781	0.00387579	0.00308347	0.00135027	0.0047638	0.00202136	0.00151176	0.00188763	0.00107551	0.0016909	0.00290596	0.00231286	0.00112394	0.000324455		243.268	0.00143974	0.00250629	0.00176715	0.00122211	0.00042014	0.00154278	0.00200093	0.00084524	0.00212027	0.00196599	0.00158306	0.000627632	0.000198475	5.98424e-05
243.683	0.00026254	0.00029533	0.00018844	0.00024059	0.00025358	0.00026948	0.0002868	0.00026416	0.00029144	0.00076947	0.00036341	0.00031684	0.000155988	4.70321e-05		243.683	0.0016336	0.00205009	0.00367066	0.00311948	0.00131329	0.0042896	0.00195366	0.00167302	0.00205487	0.00090337	0.00158329	0.0026754	0.00224336	0.00100583	0.000290359		243.683	0.00129313	0.00260433	0.00179278	0.00117214	0.00035183	0.00163639	0.00222394	0.00070697	0.00226397	0.00196194	0.00160074	0.000718098	0.000227083	6.8468e-05
244.098	0.00025608	0.0003286	0.0002358	0.00025163	0.00028576	0.00018586	0.00028585	0.00029246	0.00034963	0.00076498	0.0003552	0.000326532	0.000153841	4.63847e-05		244.098	0.00160518	0.00201478	0.00324764	0.00286986	0.00132732	0.00423212	0.00183603	0.00166438	0.00181258	0.00084937	0.00164371	0.00257316	0.00213968	0.000935374	0.000270019		244.098	0.00119116	0.00267713	0.00163144	0.00109235	0.00031831	0.00181006	0.00223339	0.00075419	0.00230791	0.00181813	0.00158341	0.000740529	0.000234176	7.06067e-05
244.513	0.00031725	0.00032861	0.00024678	0.00039941	0.0002509	0.00027714	0.00024999	0.00028608	0.00033367	0.00063195	0.00033396	0.00033234	0.000109742	3.30883e-05		244.513	0.00143952	0.00200376	0.00276441	0.00293568	0.00137841	0.00420078	0.00209993	0.00161394	0.00190421	0.00093104	0.00168176	0.00244763	0.00211676	0.000876601	0.000253053		244.513	0.00128766	0.00276144	0.00186077	0.0011473	0.00038664	0.00206801	0.00204101	0.00085158	0.00275766	0.00191111	0.00170732	0.000780821	0.000246917	7.44483e-05
244.928	0.00026948	0.00039374	0.00026538	0.00034779	0.00034952	0.0002957	0.00024444	0.00028946	0.0003086	0.00060789	0.00040209	0.000343099	0.000101848	3.07082e-05		244.928	0.00143232	0.00193396	0.00246402	0.00281483	0.00137551	0.0041294	0.00216421	0.00162508	0.00188309	0.00109413	0.00159214	0.00254457	0.00208777	0.000825859	0.000238405		244.928	0.00130931	0.0025898	0.0018389	0.00100214	0.00042055	0.00217894	0.00189653	0.0009925	0.00272315	0.0021187	0.00170705	0.000751139	0.000237531	7.16183e-05
245.344	0.00020325	0.00035267	0.00019471	0.00025158	0.00034405	0.00031571	0.00032656	0.00030138	0.00031966	0.00062378	0.00034782	0.000325561	0.000113481	3.42158e-05		245.344	0.00143191	0.00196469	0.00254822	0.00280538	0.00125481	0.00420063	0.00239255	0.00155315	0.0019594	0.00108403	0.00175566	0.00241519	0.0021138	0.000849724	0.000245294		245.344	0.0014033	0.00241983	0.00212822	0.00100716	0.00042617	0.00207607	0.00213322	0.00092769	0.00225333	0.00181028	0.00165853	0.000676505	0.00021393	6.45023e-05
245.759	0.00022047	0.00033793	0.00018917	0.00031272	0.00034657	0.0002319	0.000163	0.0003194	0.00035112	0.00063247	0.00026336	0.000306192	0.000126582	3.8166e-05		245.759	0.00148752	0.00179807	0.00271259	0.00287935	0.00130704	0.00424174	0.00240428	0.00171855	0.00201924	0.00099559	0.00165469	0.00248839	0.00214225	0.000876814	0.000253115		245.759	0.0014433	0.00222995	0.00211961	0.00104757	0.00038001	0.00183685	0.00177241	0.00090879	0.00236381	0.00189534	0.00159976	0.000642838	0.000203283	6.12922e-05
246.174	0.00029213	0.00031699	0.00020427	0.0003234	0.00034286	0.00022378	0.00025877	0.00031499	0.00046194	0.00065105	0.00023629	0.000329679	0.000127853	3.85491e-05		246.174	0.00134348	0.00208307	0.00252323	0.00289229	0.00122602	0.00436508	0.00221933	0.00165968	0.0020787	0.00097902	0.00161598	0.00230198	0.00210732	0.000905211	0.000261312		246.174	0.00120124	0.00245941	0.0021134	0.00108457	0.00033966	0.0018028	0.00185469	0.00090049	0.00204957	0.00187743	0.00156833	0.000656561	0.000207623	6.26007e-05
246.589	0.00029208	0.00035532	0.00023907	0.00036011	0.00029963	0.00024482	0.00028386	0.00025708	0.00037152	0.00082331	0.00029509	0.000347445	0.000164264	4.95276e-05		246.589	0.00136619	0.0019582	0.00277977	0.00290289	0.00112418	0.00460127	0.00245968	0.00166286	0.00201437	0.00098367	0.00172258	0.00238269	0.0021632	0.000982682	0.000283676		246.589	0.00115095	0.00220016	0.00203163	0.0009544	0.00040528	0.00175635	0.00191339	0.00095232	0.00190774	0.00167534	0.00149476	0.000589167	0.000186311	5.61749e-05
247.004	0.00023842	0.00034741	0.00024203	0.00031601	0.00027568	0.00030771	0.00022232	0.00018705	0.00040803	0.00069242	0.00029384	0.000320993	0.000137824	4.15554e-05		247.004	0.00146944	0.00187636	0.0029077	0.00303183	0.0012975	0.00458912	0.00218933	0.00144291	0.00199616	0.00101539	0.00173325	0.00238834	0.00216144	0.000981987	0.000283475		247.004	0.00119037	0.00212466	0.00210184	0.00091979	0.00040447	0.0020144	0.00192647	0.00101521	0.00211873	0.00179504	0.0015611	0.000623535	0.000197179	5.94517e-05
247.419	0.00023304	0.00031091	0.00020222	0.00024794	0.00031753	0.00034553	0.00022607	0.00022014	0.00035638	0.00080083	0.00029703	0.00032342	0.000167058	5.03697e-05		247.419	0.00136152	0.00192433	0.00290655	0.00289598	0.00121404	0.00446647	0.00211637	0.00160981	0.00198679	0.00098414	0.0019291	0.00243736	0.0021527	0.000946459	0.000273219		247.419	0.00115222	0.00208444	0.00200341	0.00093815	0.00041702	0.0022635	0.00190837	0.00096632	0.00195021	0.00204138	0.0015725	0.000639635	0.00020227	6.09868e-05
247.834	0.00020906	0.00026606	0.00020207	0.00033033	0.00036834	0.00029814	0.00023504	0.00016013	0.0004363	0.00102015	0.00033656	0.000351107	0.00023626	7.12351e-05		247.834	0.00139794	0.00183791	0.00298675	0.00308369	0.00121415	0.00478725	0.00233681	0.0016855	0.00196216	0.00117531	0.00182153	0.00250535	0.00223286	0.00102041	0.000294566		247.834	0.00106905	0.00200607	0.00206885	0.0009481	0.00036798	0.00234427	0.00198214	0.00076212	0.00202609	0.00185958	0.00154342	0.000685436	0.000216754	6.53538e-05
248.25	0.00021867	0.00027508	0.00025379	0.00029059	0.00033487	0.00030303	0.00031414	0.00020717	0.000477	0.00109013	0.00032636	0.000371894	0.000248792	7.50137e-05		248.25	0.00132229	0.0018044	0.00331969	0.00288717	0.00111991	0.00503183	0.00251504	0.00156373	0.00177273	0.00121001	0.00170397	0.00235388	0.00221705	0.00111891	0.000323002		248.25	0.00101803	0.0020394	0.00187375	0.0010217	0.00032613	0.00234866	0.0017907	0.0007694	0.00198723	0.0017539	0.00149289	0.000659085	0.000208421	6.28413e-05
248.665	0.00029776	0.00030908	0.00015286	0.00023656	0.00038777	0.00030508	0.00029021	0.00028354	0.00039849	0.00099046	0.00031601	0.000360711	0.00021909	6.60582e-05		248.665	0.00147997	0.00177332	0.00378181	0.00283663	0.00104747	0.00546095	0.00238601	0.00134871	0.00183511	0.00119935	0.00170325	0.00212719	0.00224831	0.00126806	0.000366058		248.665	0.00097407	0.00207471	0.00166781	0.00093831	0.00038381	0.00232124	0.00178608	0.00094357	0.00220856	0.001708	0.00150062	0.000650439	0.000205687	6.20169e-05
249.08	0.00024585	0.00033152	0.00013771	0.00028356	0.00031047	0.00028489	0.00029509	0.00030447	0.00029582	0.00109226	0.00044411	0.000365977	0.000251295	7.57684e-05		249.08	0.00149643	0.00198622	0.00406413	0.00245051	0.00124156	0.00530561	0.00245151	0.00154778	0.00174546	0.00120851	0.0016303	0.00213083	0.00227157	0.00122801	0.000354495		249.08	0.00093629	0.00222671	0.00199361	0.00077857	0.00036827	0.00223227	0.00195103	0.00093159	0.00207877	0.00184804	0.00153451	0.000699026	0.000221051	6.66495e-05
249.495	0.0002226	0.00031506	0.00019906	0.00031686	0.00032513	0.00023369	0.0002808	0.00028742	0.00032503	0.00104259	0.00052534	0.000370325	0.000238891	7.20283e-05		249.495	0.00137799	0.00196872	0.00463201	0.00257499	0.0010822	0.00587607	0.00275178	0.00146581	0.00158496	0.00116642	0.0015533	0.00228754	0.00236015	0.00147573	0.000426007		249.495	0.00081093	0.00235602	0.00192419	0.00082178	0.00036638	0.00232306	0.00198797	0.00095679	0.00217044	0.00188009	0.00155976	0.000737975	0.000233368	7.03631e-05
249.91	0.00027365	0.00028528	0.00027221	0.00030627	0.00033074	0.00024672	0.00034684	0.00025053	0.00048976	0.00121215	0.00045373	0.000406171	0.000278893	8.40894e-05		249.91	0.00161879	0.00196082	0.00496851	0.00270724	0.0011241	0.00585778	0.00254496	0.00155559	0.00178397	0.00109916	0.00146673	0.00223033	0.00240983	0.00150101	0.000433304		249.91	0.00072384	0.0023919	0.00197832	0.00085045	0.00028201	0.0021709	0.00194914	0.00117312	0.00215784	0.00190586	0.00155834	0.000734411	0.000232241	7.00234e-05
250.325	0.00023341	0.00029495	0.00027751	0.00023473	0.00035141	0.00021091	0.00029831	0.00026575	0.00035553	0.00107187	0.00051864	0.000373911	0.000246488	7.43188e-05		250.325	0.00174641	0.00184484	0.00538148	0.00282455	0.00108456	0.00586534	0.00261283	0.00136207	0.00163396	0.00112738	0.00149623	0.00227526	0.00243791	0.00158653	0.000457992		250.325	0.00072939	0.00267769	0.00190484	0.00095306	0.00029661	0.00169891	0.00209004	0.00118362	0.00214855	0.00188129	0.0015564	0.000738916	0.000233666	7.04529e-05
250.74	0.00030412	0.00044215	0.00021414	0.00025718	0.00037036	0.00026626	0.00029867	0.00027908	0.00034467	0.00112605	0.00041537	0.00039255	0.000252864	7.62413e-05		250.74	0.0015304	0.00174467	0.0051872	0.00248517	0.00121839	0.00574895	0.00256127	0.00144593	0.00170325	0.00101016	0.0017299	0.00213651	0.00237515	0.00152069	0.000438986		250.74	0.00074726	0.00272721	0.00200718	0.00095746	0.0003775	0.00164797	0.00213182	0.00120196	0.00206345	0.00159223	0.0015454	0.000722614	0.000228511	6.88985e-05
251.155	0.00020985	0.00045193	0.00021369	0.00031168	0.00038827	0.00029632	0.00033009	0.00033069	0.0002649	0.00122284	0.00044334	0.000405782	0.000282626	8.52148e-05		251.155	0.00166095	0.001678	0.00464708	0.00260636	0.00110772	0.0057345	0.00259156	0.00153739	0.00159395	0.00095699	0.00169231	0.00205116	0.0023215	0.0014463	0.000417511		251.155	0.00067375	0.00269463	0.0020011	0.00076013	0.00034541	0.00162156	0.00234372	0.00110339	0.0017652	0.00174056	0.00150494	0.000764004	0.000241599	7.28449e-05
251.571	0.00023007	0.00048382	0.00022929	0.00035708	0.00042134	0.0002216	0.00035627	0.00035754	0.00034634	0.00098774	0.00037842	0.000397228	0.000212505	6.40725e-05		251.571	0.00171667	0.00181384	0.00482636	0.00269977	0.00107534	0.00530348	0.00246832	0.00158739	0.00160004	0.00104208	0.00193352	0.00201526	0.00234017	0.00136329	0.000393547		251.571	0.00066804	0.00291141	0.00208714	0.00084199	0.00032219	0.00177257	0.00252476	0.00105608	0.00172606	0.00187015	0.00157804	0.00083652	0.000264531	7.9759e-05
251.986	0.00026189	0.00036834	0.00024388	0.00033754	0.00036766	0.00024188	0.00029258	0.00022499	0.00038959	0.00117418	0.00038928	0.000390165	0.00026741	8.06271e-05		251.986	0.00164419	0.00202266	0.00455186	0.00259539	0.00115142	0.00558756	0.00263619	0.001647	0.00165728	0.00110469	0.00205995	0.00223191	0.00240751	0.00135167	0.000390195		251.986	0.00072571	0.00268442	0.00199851	0.000966	0.00032025	0.00157915	0.00234662	0.00124149	0.00180932	0.00187492	0.00155464	0.000739677	0.000233906	7.05255e-05
252.401	0.00022564	0.00039746	0.00029019	0.0002252	0.00038278	0.00022814	0.00037684	0.00031788	0.00035654	0.00121115	0.00039224	0.000400369	0.000277497	8.36685e-05		252.401	0.00155408	0.00199789	0.0044727	0.00271224	0.00128094	0.00545538	0.00261992	0.00162011	0.00152226	0.00109774	0.002094	0.00241663	0.00240366	0.00131685	0.000380143		252.401	0.00077081	0.00254473	0.00196899	0.00092987	0.00037689	0.00159462	0.00247077	0.00120345	0.00187754	0.00194158	0.00156793	0.000727265	0.000229982	6.9342e-05
252.816	0.00024051	0.00042039	0.00026292	0.00019243	0.00037449	0.00022408	0.00042077	0.00026648	0.00042418	0.00117617	0.00036845	0.000397352	0.00027231	8.21047e-05		252.816	0.0016992	0.00192398	0.00402138	0.00283431	0.00125236	0.00557463	0.00269215	0.0015736	0.00155333	0.00103827	0.00208399	0.00236481	0.00238433	0.00129222	0.000373032		252.816	0.00070819	0.00262184	0.00187337	0.00094027	0.00036518	0.00142215	0.00256509	0.00117366	0.00184096	0.00189312	0.00154038	0.000754797	0.000238688	7.19671e-05
253.231	0.00022567	0.00037654	0.00023186	0.00027558	0.00048662	0.00026415	0.00031692	0.00023005	0.00044348	0.00111117	0.00047762	0.000403605	0.000254945	7.68689e-05		253.231	0.00165346	0.00194738	0.00362066	0.00270981	0.00110162	0.00540146	0.00289734	0.00128554	0.00169449	0.0010263	0.00187276	0.00234684	0.00229647	0.00124569	0.000359599		253.231	0.00076602	0.00255175	0.00204152	0.00100666	0.00038335	0.0014853	0.00262011	0.00121252	0.00189167	0.00164796	0.00156069	0.000738197	0.000233438	7.03843e-05
253.646	0.00022614	0.00037226	0.00024466	0.00026466	0.00041743	0.00030622	0.00035262	0.00030644	0.00033233	0.0010065	0.00041818	0.000386131	0.000215448	6.49599e-05		253.646	0.00164087	0.0019785	0.00341994	0.00278225	0.00125494	0.00533732	0.0029702	0.00149769	0.00157549	0.00130499	0.00180254	0.00248911	0.00233782	0.00117613	0.000339518		253.646	0.00077282	0.00247967	0.00224497	0.00108687	0.00041335	0.00159602	0.00304867	0.00114928	0.0020153	0.00178145	0.00165884	0.000817724	0.000258587	7.7967e-05
254.061	0.00030944	0.00033317	0.000238	0.00025628	0.00038374	0.00035175	0.00033831	0.00026949	0.00035623	0.00114087	0.00043918	0.000401496	0.000252054	7.59972e-05		254.061	0.00166638	0.00179942	0.00337112	0.00255164	0.00125217	0.0058258	0.00341639	0.00132921	0.0013617	0.00123031	0.00203005	0.00228664	0.0023434	0.00133674	0.000385885		254.061	0.00089645	0.00227794	0.00220541	0.0011419	0.00050927	0.00159663	0.00343063	0.00091691	0.00184239	0.00174655	0.00165641	0.000855498	0.000270532	8.15686e-05
254.476	0.00024974	0.00029547	0.00024744	0.00028425	0.0003855	0.00032857	0.00033873	0.00026318	0.00036482	0.00096369	0.00041159	0.000375725	0.000202633	6.10961e-05		254.476	0.00179501	0.00191424	0.00277019	0.00212828	0.00144206	0.0053735	0.0029675	0.00138203	0.00158313	0.00126404	0.00199526	0.00222098	0.00223635	0.00111855	0.000322898		254.476	0.0009309	0.00220285	0.0023758	0.00112461	0.00041751	0.00156935	0.0033252	0.00114297	0.00187386	0.00164132	0.00166044	0.000834238	0.000263809	7.95415e-05
254.892	0.00028727	0.00033737	0.00023586	0.00024953	0.00038331	0.0004081	0.00041822	0.00030112	0.00039486	0.00089321	0.00039605	0.000391355	0.000178646	5.38637e-05		254.892	0.00179329	0.00182433	0.00277595	0.00204348	0.00152234	0.0055269	0.00258527	0.00142011	0.00155459	0.00114141	0.00174632	0.00234041	0.00218953	0.00115634	0.000333806		254.892	0.0008372	0.00224792	0.0022148	0.00129147	0.0004053	0.00198738	0.0033068	0.00117872	0.00192414	0.0015607	0.00169544	0.000827202	0.000261584	7.88706e-05
255.307	0.00036795	0.00038809	0.00026271	0.00029753	0.00040067	0.0003554	0.00038578	0.00031209	0.00028551	0.00095264	0.00038219	0.000399142	0.000189543	5.71494e-05		255.307	0.00201104	0.00212386	0.00291601	0.00209521	0.0015083	0.00564646	0.00237781	0.0014758	0.00150073	0.00121994	0.00184706	0.0024866	0.0022674	0.00117084	0.000337992		255.307	0.00095463	0.00248121	0.00223637	0.00124784	0.00045596	0.00203308	0.00320171	0.00108764	0.00177281	0.0015036	0.00169748	0.000815851	0.000257995	7.77883e-05
255.722	0.00035705	0.00038318	0.00019561	0.00027766	0.00038882	0.00039422	0.00036364	0.0002685	0.00035647	0.00092928	0.00032175	0.000385107	0.00019062	5.7474e-05		255.722	0.0019656	0.00193587	0.00268856	0.00201167	0.00170058	0.00519161	0.00227669	0.00145312	0.00151933	0.00108696	0.00181258	0.0022094	0.00215433	0.00104399	0.000301374		255.722	0.00091813	0.00261742	0.00228166	0.00127544	0.00051698	0.00222759	0.00326446	0.00098417	0.00197409	0.00154096	0.00176009	0.000861117	0.000272309	8.21043e-05
256.137	0.00021637	0.0003947	0.00025569	0.00025749	0.00032386	0.00039561	0.00043675	0.00026949	0.0004539	0.00074194	0.00036204	0.00037344	0.000145805	4.3962e-05		256.137	0.00190318	0.00179369	0.00255042	0.00204525	0.00160088	0.00524559	0.0025617	0.00162103	0.00146735	0.00111304	0.00181044	0.0021671	0.00215664	0.00105955	0.000305865		256.137	0.00088297	0.00246195	0.00220293	0.00119159	0.00044335	0.00276707	0.00349831	0.00104612	0.00172733	0.00162735	0.0017849	0.000947087	0.000299495	9.03012e-05
256.552	0.00028385	0.00035319	0.00021998	0.00022435	0.00041865	0.00047028	0.00036055	0.00027211	0.00043296	0.00074647	0.00037845	0.000378258	0.000147829	4.45721e-05		256.552	0.00197725	0.0019855	0.00234077	0.00215675	0.00187633	0.00469852	0.00255275	0.00151008	0.00157545	0.00112096	0.00174632	0.00205194	0.00213272	0.000894067	0.000258095		256.552	0.00076858	0.00230963	0.00212179	0.00107071	0.00041953	0.00312658	0.00320122	0.00125231	0.00186806	0.00157905	0.00177175	0.000938872	0.000296897	8.95179e-05
256.967	0.00031096	0.00035053	0.00022331	0.00017226	0.00045368	0.00042775	0.0003323	0.00019621	0.00043853	0.00076897	0.00039889	0.000370308	0.000164667	4.9649e-05		256.967	0.00212698	0.00175146	0.00265993	0.00221437	0.00185681	0.00494912	0.00240422	0.00161657	0.00165282	0.00112908	0.00162622	0.00206296	0.00217088	0.000965773	0.000278795		256.967	0.00081029	0.00200304	0.00214409	0.00109208	0.00033474	0.00315943	0.00319846	0.00123352	0.00176838	0.00173095	0.0017475	0.000936312	0.000296088	8.92739e-05
257.382	0.00039182	0.00031195	0.0002805	0.00020802	0.00036868	0.00045304	0.00028932	0.00023989	0.00045628	0.00087723	0.00036535	0.000385644	0.000181792	5.48125e-05		257.382	0.00205527	0.00182305	0.00268813	0.00240295	0.00174592	0.00474773	0.00223449	0.00179544	0.00175794	0.00095558	0.00162079	0.00196847	0.00214965	0.000924767	0.000266957		257.382	0.00092041	0.0018277	0.00219001	0.00120992	0.00034404	0.0028218	0.00330274	0.00138242	0.00166695	0.00163092	0.00172969	0.000873569	0.000276247	8.32915e-05
257.798	0.00036167	0.00030543	0.00027849	0.00020258	0.00042245	0.00049059	0.00029762	0.00028571	0.00045333	0.00093947	0.00040557	0.000403901	0.00019752	5.95546e-05		257.798	0.00221112	0.00183746	0.00255644	0.00224344	0.00161172	0.00399624	0.0024244	0.00174388	0.00155587	0.00125285	0.00148322	0.00192146	0.00206984	0.000725604	0.000209464		257.798	0.00094091	0.00171218	0.00232135	0.00100722	0.00038547	0.00206584	0.00368066	0.0013232	0.00190745	0.00153766	0.00168819	0.000909041	0.000287464	8.66737e-05
258.213	0.00030743	0.00029561	0.00025334	0.00024913	0.00045223	0.00054507	0.00028223	0.00024188	0.00040986	0.00119814	0.00043866	0.000424871	0.000275354	8.30223e-05		258.213	0.00219452	0.00176451	0.0028341	0.00233516	0.00160993	0.00348367	0.00216623	0.00180859	0.00154333	0.00123058	0.0015637	0.00202644	0.00204673	0.000624096	0.000180161		258.213	0.00107855	0.00190944	0.00252351	0.00114087	0.00037557	0.00188783	0.00397971	0.00126113	0.00208999	0.00163866	0.00178853	0.000981916	0.000310509	9.3622e-05
258.628	0.00035806	0.00024591	0.0002829	0.00026271	0.00037402	0.00046928	0.00028073	0.00027991	0.00035518	0.0012165	0.00036417	0.000408125	0.000275939	8.31988e-05		258.628	0.0020837	0.00175143	0.00311333	0.00251037	0.0015631	0.00324346	0.00204786	0.00182923	0.00178868	0.00091398	0.00153725	0.00228396	0.00205553	0.000661896	0.000191073		258.628	0.00095149	0.00174492	0.0023475	0.00115369	0.00038897	0.00181525	0.00430726	0.00137408	0.00227833	0.00141316	0.00177746	0.00106838	0.00033785	0.000101866
259.043	0.00021523	0.00026377	0.00029284	0.00027385	0.00046466	0.00029421	0.00027672	0.00023893	0.00044014	0.00112268	0.00040297	0.000389636	0.000256771	7.74194e-05		259.043	0.0022834	0.00183062	0.00358636	0.00280955	0.00153366	0.00295934	0.00198582	0.00172557	0.00196539	0.00106677	0.00129529	0.00221293	0.00210456	0.000724702	0.000209203		259.043	0.00100989	0.00164896	0.00231787	0.00106292	0.00042447	0.00157817	0.00416576	0.00133301	0.00240921	0.00166874	0.0017619	0.00103218	0.000326405	9.84147e-05
259.458	0.00032486	0.00035314	0.00020829	0.00030442	0.00047925	0.00030968	0.00024499	0.00021712	0.00045701	0.00114185	0.00033776	0.000398034	0.000261355	7.88015e-05		259.458	0.00264037	0.00182582	0.00386992	0.00274048	0.00168383	0.00300964	0.0021032	0.00190317	0.00179186	0.00113136	0.00129156	0.00254175	0.00221108	0.000779468	0.000225013		259.458	0.00115852	0.00170046	0.00238178	0.0013086	0.00051042	0.00171791	0.00387743	0.00138256	0.00245906	0.00165087	0.00181476	0.000919873	0.000290889	8.77064e-05
259.873	0.00025977	0.00026461	0.00024075	0.00031802	0.00035478	0.00029873	0.00025483	0.00028767	0.00037239	0.00108052	0.00035312	0.000371381	0.000239401	7.2182e-05		259.873	0.0025468	0.00207566	0.0047092	0.00257338	0.00163966	0.00324828	0.00193595	0.00181813	0.00191977	0.00102658	0.00152384	0.00250066	0.00229316	0.000958149	0.000276594		259.873	0.00106653	0.00160984	0.0025342	0.00123358	0.00041966	0.0016095	0.00361163	0.0014845	0.00267149	0.00155944	0.00178004	0.000917156	0.00029003	8.74474e-05
260.288	0.00025468	0.00026847	0.00028018	0.00027236	0.00039772	0.00028609	0.00024867	0.00023769	0.00043981	0.00092149	0.00039194	0.000363555	0.000197556	5.95654e-05		260.288	0.00256549	0.00213929	0.00476931	0.0023578	0.00165064	0.00318628	0.00208264	0.00181971	0.00191268	0.00113028	0.0014478	0.00281054	0.0023227	0.000962062	0.000277723		260.288	0.00106022	0.00158487	0.00233818	0.00113492	0.00034915	0.00151926	0.0034043	0.00142614	0.00251116	0.00147794	0.00168061	0.000862155	0.000272637	8.22032e-05
260.704	0.00022547	0.00031077	0.0002233	0.0002522	0.00040766	0.00026653	0.00026197	0.00018799	0.00045512	0.00081275	0.00038477	0.000344412	0.00017692	5.33433e-05		260.704	0.00232991	0.00204124	0.00499542	0.00238382	0.0016876	0.00314083	0.00200157	0.00183942	0.00202101	0.0011823	0.00170556	0.00282789	0.00234638	0.000984271	0.000284135		260.704	0.001106	0.00178681	0.00236238	0.00127478	0.00037764	0.00171317	0.00315439	0.00154982	0.00215304	0.00142167	0.00168997	0.000756325	0.000239171	7.21128e-05
261.119	0.00023279	0.00028037	0.0002262	0.0002658	0.00040743	0.00029523	0.00029001	0.00022461	0.00041654	0.0006585	0.00042728	0.000338615	0.000130678	3.9401e-05		261.119	0.002395	0.00199405	0.00485824	0.00266878	0.00179609	0.0033734	0.00218375	0.00172219	0.00177103	0.00107437	0.00183704	0.00308976	0.00239697	0.00100199	0.000289251		261.119	0.00116643	0.00175839	0.00233867	0.00131699	0.0003885	0.00191988	0.00329139	0.001694	0.00222746	0.00138253	0.00174842	0.000781679	0.000247188	7.45301e-05
261.534	0.00023608	0.00031042	0.00022346	0.00023535	0.00045857	0.00030268	0.00032288	0.00022877	0.00047806	0.00063988	0.00034717	0.000343938	0.000131603	3.96798e-05		261.534	0.00236122	0.00215722	0.00431986	0.00253896	0.00167595	0.00373224	0.00218686	0.00172754	0.00191666	0.00113305	0.00190782	0.00297989	0.00238644	0.0009034	0.000260789		261.534	0.00121207	0.00205353	0.00241669	0.00131483	0.00042875	0.00187439	0.00323758	0.00149252	0.00209359	0.00145311	0.00175771	0.000764585	0.000241783	7.29003e-05
261.949	0.00030296	0.00032797	0.00018844	0.00025076	0.0005569	0.00031895	0.00019047	0.00023782	0.00052375	0.00065447	0.00032853	0.00035282	0.000156115	4.70704e-05		261.949	0.00186351	0.00192461	0.00387917	0.00270465	0.00171162	0.00363115	0.00241255	0.00166109	0.00200018	0.00104653	0.00199517	0.00283058	0.00230507	0.000829194	0.000239368		261.949	0.00108213	0.00204727	0.00227249	0.00128029	0.00041733	0.00195315	0.00326628	0.00145041	0.00212583	0.00153999	0.00174352	0.000775966	0.000245382	7.39855e-05
262.364	0.00028034	0.00042071	0.00018312	0.00025468	0.00048708	0.00029309	0.00014294	0.00030406	0.00068492	0.00062162	0.00037405	0.000367874	0.000172283	5.19453e-05		262.364	0.00159314	0.00207616	0.00359873	0.00280943	0.00185597	0.00378204	0.00230229	0.00150078	0.00213629	0.00107931	0.00210451	0.00281823	0.00230474	0.00081752	0.000235998		262.364	0.00107108	0.00223938	0.00233553	0.00140004	0.0003739	0.0023709	0.0031983	0.00145218	0.00221256	0.00143313	0.0018087	0.000810425	0.000256279	7.72709e-05
262.779	0.00029052	0.00036228	0.00024892	0.00024049	0.00035542	0.00031661	0.00025189	0.00033674	0.00082405	0.00062031	0.00044283	0.000390005	0.000180457	5.44098e-05		262.779	0.00166967	0.0022577	0.00331799	0.00276815	0.00197406	0.00380463	0.00229029	0.00162696	0.00201203	0.00100329	0.00198246	0.00246075	0.002264	0.000759982	0.000219388		262.779	0.00114122	0.00225572	0.00248968	0.00140535	0.00038459	0.0024748	0.00322759	0.00109473	0.00200686	0.00128791	0.00177685	0.000854199	0.000270121	8.14447e-05
263.194	0.00021019	0.00028658	0.00024547	0.00019319	0.0004617	0.00021139	0.00024573	0.00022435	0.00103737	0.00068104	0.00030448	0.000372863	0.000263784	7.9534e-05		263.194	0.00158785	0.00192309	0.00334121	0.00264139	0.00191268	0.00392369	0.00225938	0.00162395	0.00189437	0.00105741	0.00205445	0.0025269	0.00222886	0.000789395	0.000227879		263.194	0.00126851	0.00246738	0.00266098	0.00123099	0.0004822	0.00237522	0.00318865	0.00117094	0.00214735	0.00144778	0.001844	0.000843921	0.000266871	8.04647e-05
263.609	0.00023188	0.00044478	0.00022679	0.00022208	0.00041039	0.00023243	0.00025211	0.00025794	0.00118891	0.00067531	0.00040041	0.000413003	0.000292999	8.83424e-05		263.609	0.00173495	0.00191729	0.00329364	0.00277051	0.00181291	0.00410054	0.00230284	0.00167141	0.00187662	0.00108634	0.00197452	0.00235792	0.00224162	0.00081293	0.000234673		263.609	0.00109898	0.0024036	0.00270426	0.00107287	0.00044024	0.0020748	0.0032027	0.00123402	0.00237335	0.00147873	0.00180835	0.000872148	0.000275797	8.3156e-05
264.024	0.00025374	0.000375	0.00023193	0.00024475	0.00047018	0.0001769	0.00023117	0.00029058	0.0008514	0.00075676	0.00037182	0.000386748	0.000223482	6.73825e-05		264.024	0.00203175	0.0019217	0.00321573	0.00276443	0.00169793	0.00415679	0.00240441	0.00166859	0.00210665	0.00115744	0.00200951	0.00219594	0.00227757	0.000793214	0.000228981		264.024	0.00120644	0.00254927	0.00271532	0.0012293	0.00047489	0.00205669	0.00316049	0.00117049	0.00250405	0.00143793	0.00185049	0.000865868	0.000273811	8.25572e-05
264.44	0.00025481	0.00035609	0.00015521	0.00025436	0.00042166	0.00027503	0.00018898	0.00025537	0.00066171	0.000831	0.00034191	0.000363285	0.000206996	6.24117e-05		264.44	0.00210202	0.0019838	0.00296582	0.00252811	0.00180921	0.0045877	0.00262173	0.0016562	0.00211004	0.00111325	0.00213501	0.00218288	0.00231631	0.000858602	0.000247857		264.44	0.00116107	0.00251379	0.00276441	0.00124105	0.00047718	0.00200872	0.0030881	0.00109612	0.00249222	0.00150394	0.00183466	0.000860433	0.000272093	8.20391e-05
264.855	0.00025166	0.00044561	0.0002433	0.00021392	0.00040654	0.0002567	0.00029262	0.00025536	0.00049828	0.00089083	0.00037375	0.000375325	0.000195156	5.88418e-05		264.855	0.00199313	0.00208917	0.00334124	0.00273436	0.00158047	0.00428388	0.00252974	0.00163575	0.00215884	0.00131485	0.00238049	0.00222803	0.00235583	0.000815959	0.000235547		264.855	0.00105742	0.00271995	0.00266632	0.00112232	0.00045218	0.00205024	0.00298542	0.0009489	0.00258229	0.00146956	0.00180546	0.000902909	0.000285525	8.6089e-05
265.27	0.00027128	0.00040392	0.0002278	0.00023555	0.00035132	0.00027561	0.00025279	0.00024012	0.00047262	0.00109557	0.00032744	0.000377638	0.000250442	7.55111e-05		265.27	0.002118	0.00200783	0.00331354	0.00297418	0.00165272	0.00413177	0.00258994	0.00183071	0.00220476	0.00130042	0.0024709	0.00217087	0.00239714	0.000775758	0.000223942		265.27	0.00114689	0.00260214	0.002489	0.00128722	0.00049107	0.00204218	0.00254243	0.00091363	0.00253094	0.00145364	0.00174991	0.00078497	0.000248229	7.4844e-05
265.685	0.00027632	0.00036661	0.00017092	0.00019879	0.00046021	0.00026922	0.00026706	0.00027761	0.00033221	0.00110508	0.00041069	0.000375884	0.000256555	7.73543e-05		265.685	0.0024064	0.00195977	0.00348604	0.00311826	0.0014923	0.00397916	0.00255989	0.0016828	0.00213376	0.00138101	0.00253483	0.00229479	0.00241908	0.00079091	0.000228316		265.685	0.00121579	0.00256959	0.00276651	0.00146572	0.00059532	0.00232023	0.00256928	0.00085202	0.00271822	0.00162835	0.0018701	0.000817534	0.000258527	7.79488e-05
266.1	0.00023391	0.00030357	0.00019207	0.00023854	0.00041521	0.00038854	0.0002425	0.00020209	0.00025956	0.0010397	0.00042321	0.000358082	0.000240972	7.26558e-05		266.1	0.00249188	0.00187887	0.00370802	0.00287411	0.00139007	0.00352668	0.0027548	0.00190512	0.00190158	0.00111845	0.00277531	0.00221933	0.00237868	0.000793995	0.000229207		266.1	0.00125951	0.00292338	0.00265161	0.0014592	0.00052689	0.00274841	0.0027418	0.00086296	0.00320888	0.00160231	0.0019985	0.000960951	0.000303879	9.16231e-05
266.515	0.00019883	0.000296	0.00024532	0.00023821	0.00035106	0.00031776	0.00020397	0.00028942	0.00040649	0.00112138	0.00041023	0.000370788	0.000259297	7.81811e-05		266.515	0.00237882	0.00198941	0.00400058	0.00294683	0.00133901	0.00372287	0.00255167	0.00202783	0.0017972	0.00096042	0.00291975	0.00238889	0.00241861	0.000892849	0.000257743		266.515	0.00104834	0.00301125	0.00244488	0.00165331	0.00056804	0.00282949	0.0027295	0.00093691	0.0032302	0.00156745	0.00200194	0.000963082	0.000304553	9.18263e-05
266.93	0.00022922	0.00026299	0.00018383	0.00022025	0.00035263	0.00021887	0.00016384	0.00030731	0.00034448	0.00110684	0.00039406	0.000344029	0.000263566	7.94683e-05		266.93	0.00214621	0.00192399	0.00399339	0.00298479	0.00151143	0.00374474	0.00260258	0.00205322	0.00187016	0.0011383	0.00298664	0.00244453	0.00245	0.000859164	0.000248019		266.93	0.00116317	0.00291373	0.00262281	0.00156633	0.00053277	0.00295982	0.00286135	0.00086123	0.0035598	0.00145688	0.00204979	0.00105024	0.000332115	0.000100137
267.346	0.00025032	0.00035789	0.00023453	0.00023512	0.00030541	0.00026804	0.00029168	0.00029408	0.00042286	0.00109687	0.00044305	0.000381805	0.000247471	7.46153e-05		267.346	0.00225885	0.00211096	0.00331985	0.00282561	0.00152793	0.00406875	0.00283623	0.00195604	0.0017393	0.0011081	0.00315799	0.00231125	0.00243507	0.000838644	0.000242096		267.346	0.00118878	0.00308311	0.00275539	0.00153449	0.00047779	0.00292157	0.00282663	0.00086802	0.00372105	0.00167136	0.00210482	0.00109086	0.00034496	0.000104009
267.761	0.0002224	0.00036565	0.0002291	0.00021988	0.00028726	0.00022479	0.00029595	0.00030565	0.00044418	0.0008862	0.00041866	0.00035452	0.000193248	5.82664e-05		267.761	0.00211821	0.00204528	0.0029729	0.00281474	0.0016103	0.00468888	0.00293917	0.00201357	0.00168317	0.00112626	0.00311337	0.00229876	0.00245205	0.000935705	0.000270115		267.761	0.00137733	0.003501	0.00273618	0.00144154	0.00046029	0.00292305	0.00288055	0.00078038	0.00365034	0.00149493	0.00212456	0.00114522	0.000362149	0.000109192
268.176	0.00022575	0.00026558	0.00031142	0.00027743	0.00026003	0.00017522	0.00026239	0.0003463	0.00040807	0.00088861	0.00051006	0.000357351	0.000198532	5.98596e-05		268.176	0.0020203	0.00198999	0.00287094	0.0025259	0.0013587	0.0052793	0.00283398	0.00175561	0.00164493	0.00116235	0.00285221	0.00224207	0.00237802	0.00108098	0.000312052		268.176	0.00136175	0.0033547	0.00286199	0.00141685	0.0004675	0.00260715	0.00287505	0.00092602	0.00333091	0.00147271	0.00206746	0.00105229	0.000332764	0.000100332
268.591	0.00015993	0.00038747	0.00031698	0.00025065	0.00024573	0.00024087	0.00035406	0.00031517	0.00051067	0.00084279	0.00045288	0.000370655	0.000186293	5.61695e-05		268.591	0.00198278	0.0019778	0.00254713	0.00252373	0.00134158	0.00547388	0.00255693	0.00174944	0.00171272	0.0010864	0.00279315	0.00223741	0.00233191	0.0011172	0.000322507		268.591	0.00127455	0.00367868	0.0030908	0.00149967	0.00055197	0.00246823	0.0026931	0.00086459	0.00298411	0.00150358	0.00206093	0.00105661	0.000334129	0.000100744
269.006	0.00017982	0.00035701	0.00026496	0.00022227	0.00029536	0.00026289	0.00026554	0.00025078	0.00050608	0.00068032	0.0004684	0.000341221	0.000150583	4.54024e-05		269.006	0.00229413	0.00197797	0.00255019	0.00241458	0.00138524	0.00521324	0.00241347	0.00188061	0.00172635	0.00121534	0.00249707	0.00231877	0.00232391	0.00101039	0.000291676		269.006	0.00131997	0.00368227	0.00311977	0.00131242	0.00041126	0.00231466	0.00266854	0.00081993	0.00272544	0.00150681	0.00198811	0.00106718	0.000337471	0.000101751
269.421	0.00023303	0.00035436	0.00023617	0.0001981	0.00024834	0.00030942	0.00024966	0.00023759	0.00058061	0.00066652	0.00048874	0.000345685	0.000160258	4.83197e-05		269.421	0.00211424	0.00207068	0.00272975	0.00223091	0.00132702	0.00475566	0.0025905	0.00198439	0.00155798	0.00122387	0.0022847	0.0023968	0.00227221	0.000911866	0.000263233		269.421	0.00131194	0.0037758	0.00308869	0.0013623	0.00048953	0.00219378	0.00288105	0.00106483	0.00252854	0.00148887	0.00201853	0.00103954	0.000328732	9.91165e-05
269.836	0.00025057	0.00040957	0.0002335	0.0002687	0.00035468	0.00022839	0.00032296	0.00024525	0.00076272	0.00057498	0.00055819	0.000382683	0.000176827	5.33154e-05		269.836	0.00186837	0.00225049	0.00287084	0.00232347	0.00119946	0.00444603	0.00244536	0.00189772	0.00167982	0.00114759	0.00218738	0.00249162	0.00223401	0.00086469	0.000249615		269.836	0.00145739	0.00349364	0.00288541	0.00125221	0.00043608	0.0023447	0.00263791	0.00104505	0.0024026	0.00164686	0.00196019	0.000944163	0.000298571	9.00224e-05
270.252	0.00031125	0.00041487	0.000242	0.00032127	0.00024394	0.00019268	0.0002802	0.00023532	0.00060517	0.00066935	0.00056487	0.000370993	0.000167523	5.051e-05		270.252	0.00185204	0.00200802	0.00263934	0.00264773	0.00120807	0.00459387	0.00260375	0.0019384	0.00154445	0.0010902	0.00211333	0.00259229	0.00223596	0.000919718	0.0002655		270.252	0.00142812	0.0037468	0.00297744	0.00131293	0.00046569	0.00284456	0.00269179	0.00097814	0.00248458	0.00160558	0.00205356	0.00104124	0.00032927	9.92785e-05
270.667	0.00027912	0.00035336	0.00025375	0.00035547	0.00023677	0.0002028	0.00023341	0.00028263	0.00048128	0.00065663	0.00058625	0.000356497	0.000152825	4.60786e-05		270.667	0.00193958	0.00189534	0.00236579	0.00294086	0.00126438	0.00483971	0.00252657	0.00217427	0.00180113	0.00110429	0.00200804	0.00270377	0.00229698	0.00096414	0.000278323		270.667	0.00151225	0.0038008	0.00282865	0.00121804	0.00045166	0.00295261	0.00275273	0.00110262	0.00274362	0.00168017	0.00210431	0.0010542	0.000333368	0.000100514
271.082	0.00025509	0.00036124	0.00021507	0.00032515	0.00022636	0.00021987	0.00025958	0.00033083	0.00047551	0.00072237	0.00056153	0.000359327	0.000163377	4.92602e-05		271.082	0.00186568	0.00180455	0.00248197	0.00282465	0.00125817	0.00492946	0.0025761	0.00203758	0.00165252	0.00104315	0.00223349	0.0027515	0.00228824	0.0010042	0.000289887		271.082	0.00132285	0.003719	0.00254256	0.00104803	0.0004315	0.00258313	0.00241952	0.00116595	0.00281029	0.0016863	0.00197291	0.00100187	0.000316818	9.55242e-05
271.497	0.00020889	0.00044185	0.00018422	0.00027311	0.00025216	0.00021159	0.00034306	0.00031079	0.00054581	0.00078747	0.00059729	0.00037784	0.000193496	5.83413e-05		271.497	0.00151213	0.00172307	0.00241147	0.00279663	0.00126998	0.00495438	0.00222235	0.00181627	0.00166857	0.00112536	0.00201626	0.00269106	0.00218396	0.00101845	0.000294002		271.497	0.0013702	0.00358417	0.00252634	0.00108678	0.00037004	0.00236268	0.00248804	0.00126279	0.00301452	0.00163245	0.0019698	0.000985587	0.00031167	9.39721e-05
271.912	0.00026229	0.00039505	0.00027138	0.00025218	0.00034947	0.00020799	0.0004141	0.00031267	0.00046041	0.00092395	0.00059912	0.000404419	0.000205484	6.19557e-05		271.912	0.00169702	0.00157787	0.00218761	0.00284659	0.00124808	0.00514015	0.00206144	0.00204591	0.00169009	0.00104794	0.00221115	0.00269171	0.0022038	0.00106519	0.000307493		271.912	0.00130868	0.00333661	0.00252809	0.00111434	0.00039668	0.00221274	0.00258827	0.00109142	0.00294327	0.00185194	0.0019372	0.000942069	0.000297908	8.98227e-05
272.327	0.00024942	0.00036663	0.00019325	0.00030478	0.00030715	0.00016924	0.00033454	0.00027469	0.00044843	0.00110461	0.00060687	0.000396328	0.000264372	7.97112e-05		272.327	0.00186276	0.00166893	0.00206596	0.00290629	0.00124598	0.00467922	0.00215416	0.00225813	0.0013976	0.00088935	0.00256247	0.00279855	0.00220745	0.000992031	0.000286375		272.327	0.00126075	0.00355144	0.00240709	0.00105695	0.00040617	0.00243681	0.00239576	0.00107761	0.00318343	0.00181819	0.00195942	0.00100908	0.000319098	9.62118e-05
272.742	0.00024737	0.00053889	0.00022612	0.0003563	0.00021397	0.00018564	0.00030598	0.00021329	0.000484	0.0012612	0.00058817	0.000420085	0.000312839	9.43244e-05		272.742	0.00172369	0.00173015	0.0020985	0.00305636	0.00118165	0.0040805	0.00210553	0.00216599	0.00143241	0.00092545	0.00260096	0.00267426	0.00214795	0.000870817	0.000251383		272.742	0.0012057	0.0031919	0.00240823	0.00106954	0.0003865	0.0022908	0.00218825	0.00132562	0.00351058	0.00179247	0.00193696	0.000974525	0.000308172	9.29174e-05
273.158	0.00018178	0.00061996	0.00020931	0.00028936	0.00023802	0.00020116	0.00029324	0.00028819	0.00043558	0.00136878	0.00050287	0.00042075	0.000343501	0.000103569		273.158	0.00168688	0.00152519	0.00195059	0.00329418	0.00133119	0.00360182	0.00237347	0.00201419	0.00140159	0.00088069	0.00269975	0.00283063	0.00213251	0.000838477	0.000242047		273.158	0.0012989	0.00331231	0.00251747	0.00102577	0.00049894	0.0019816	0.0025098	0.0012447	0.00360133	0.00184798	0.00198388	0.0010055	0.000317967	9.58706e-05
273.573	0.00021329	0.0007511	0.00021535	0.00026861	0.00026674	0.0002305	0.00029603	0.00028051	0.00042301	0.00172116	0.00044208	0.000464398	0.000445333	0.000134273		273.573	0.00173899	0.0016049	0.00219502	0.00432234	0.00143315	0.00325808	0.00242702	0.00208239	0.00143764	0.00097723	0.00277714	0.0027774	0.00225261	0.000931939	0.000269028		273.573	0.00155488	0.00315504	0.00263345	0.00088695	0.00044745	0.00195563	0.00270053	0.00130015	0.00354153	0.00171847	0.00198941	0.0010011	0.000316575	9.54508e-05
273.988	0.00022927	0.00087343	0.00025587	0.00034351	0.00028623	0.00019386	0.00029108	0.0003277	0.00049889	0.00162898	0.00048562	0.000492222	0.000422342	0.000127341		273.988	0.00179568	0.00169367	0.00218191	0.00517369	0.00143592	0.00313333	0.00241411	0.00246329	0.00131389	0.00097524	0.00282222	0.00289888	0.00235849	0.00111569	0.000322073		273.988	0.0015189	0.00293138	0.00261971	0.0008609	0.00042969	0.00202292	0.00256705	0.00136524	0.00360134	0.00193126	0.00198484	0.000974001	0.000308006	9.28673e-05
274.403	0.0002348	0.00086292	0.00021533	0.00034199	0.00027753	0.00019982	0.00029338	0.00027789	0.00050757	0.00134244	0.0004486	0.000454752	0.00035065	0.000105725		274.403	0.00175638	0.00187135	0.00236914	0.00551555	0.00134751	0.0030927	0.00229217	0.0022783	0.0013646	0.00098525	0.00267407	0.0032477	0.00239956	0.00120161	0.000346876		274.403	0.00165209	0.0030956	0.00268939	0.00091211	0.00039302	0.00221993	0.00229581	0.00141291	0.00320949	0.00199056	0.00198709	0.000913137	0.000288759	8.70642e-05
[truncated: 64 more rows]

## Sheet: Figure 4a
Figure 4a
	C-C	Colocalization Coefficient
	P-C	Protoplasts Coverage of GFP Signal
	GFP-C	GFP coverage of protoplast surface reference
	ahk23																								ahk24																								ahk34
	Control (free)				free tZ				free iP				Control (bound)				bound tZ				bound tZ				Control (free)				free tZ				free iP				Control (bound)				bound tZ				bound tZ				Control (free)
[truncated: 103 more rows]
[truncated: 22 more columns]

## Sheet: Figure 4d
Figure 4d
[truncated: 12 more rows]

[truncated: 10 more sheets: Supplementary Figure 1, Supplementary Figure 2, Supplementary Figure 3, Supplementary Figure 4, Supplementary Figure 6, Supplementary Figure 7, Supplementary Figure 8a, Supplementary Figure 8 b&c, Supplementary Figure 11, Supplementary Table 2]
